# Supplementary material for: First In Silico Screening of Insect Molecules for Identification of Novel Anti-Parasitic Compounds
Source: Pharmaceuticals (Basel). 2022 Jan 19;15(2):119. doi: 10.3390/ph15020119 (PMC8877563; doi:10.3390/ph15020119)
Supplement: Supplementary file 1 [file pharmaceuticals-15-00119-s001.zip]

Archive with 10 entries (10 files):
- Gallinger et al_DataWarrior_Coleoptera.dwar
- Gallinger et al_DataWarrior_Diptera.dwar
- Gallinger et al_DataWarrior_Hemiptera.dwar
- Gallinger et al_DataWarrior_Hymenoptera.dwar
- Gallinger et al_DataWarrior_Leptidoptera.dwar
- Gallinger et al_DataWarrior_Other.dwar
- Gallinger et al_Suppl. Video S1.mp4
- Gallinger et al_Suppl. Video S2.mp4
- Gallinger et al_Suppl. Video S3.mp4
- pharmaceuticals-1551494_supplementary tables and figures.pdf
