# Supplementary material for: First In Silico Screening of Insect Molecules for Identification of Novel Anti-Parasitic Compounds
Source: Pharmaceuticals (Basel). 2022 Jan 19;15(2):119. doi: 10.3390/ph15020119 (PMC8877563; doi:10.3390/ph15020119)
Supplement: Supplementary file 1 [file pharmaceuticals-15-00119-s001.zip › Gallinger et al_DataWarrior_Coleoptera.dwar]

<datawarrior-fileinfo>
<version="3.3">
<created="1638793243837">
<rowcount="342">
</datawarrior-fileinfo>
<datawarrior macroList>
<macro name="ProtonierungsMacro">
<task name="selectView">
viewName=Table
</task>
</macro>
</datawarrior macroList>
<column properties>
<columnName="SmilesFragFp">
<columnProperty="parent	Structure of SMILES">
<columnProperty="specialType	FragFp">
<columnProperty="version	1.2.1">
<columnName="Structure of SMILES">
<columnProperty="specialType	idcode">
</column properties>
SmilesFragFp	Compound	Structure of SMILES
RuJfgem0b8sX989V09I88950MFNX8Z!FPFG0N02g8GV44@40F8!F0FF#1F202080VG-8040	B1	f`qA@@@YDhdiMDcFBlyfjijj`@@
>Ovxmik_rjDms1pmUHH4Z1QAWd2BKmX14Pq3GlG1mt0525k5apmC8dl8N0Fcc4524205ZjCCFZI02X0G0	B10	fegap@H`QHu^sRY[VunUV{DhslmZ`BJhHJFb@@@
;j;grvwEzxpcDhcyD84CtY1Ac8VVxH020QBJ0VH!4J1k$V!204F1F214&8!V0c02#V0k0	B100	efVTB@DAE`DLZQIVeIeUUYUU]UeUUDejjjZjjZijjji`LEGIFP
;j;grvwEzxocDhcTD84CtY19c8VVtF020QBJ0VH!441k$V!204F0F204&8!V0V02#V0k0	B101	efVTB@DAE`DLZQIVeIeUUYUU]UeUUDejjjZjjjijjji`DEDY@
vj7@vQbcLSt3uwVG0XGNB0h4F25dV408t8B20k014602!41%N0V26J22#2020F!80F0F$V#F0	B102	fgA`@D@@gIHhhhebqPmRMUUUUU@@@
zj7@vQbeLSv3uwkG0XMPB2h4F2bdX40Nt8BE0k114602!41#20N0V26J22#2020F0180F0F$V03#	B103	foQa@BH@AtIrJQQQQKGfiFUZjjjjj`@@
vj7@vQbcLSt3uwVG0XGNB0h4F25dV408t8B20k014602!41%N0V26J22#2020F!80F0F$V#F0	B104	fgA`@D@@gIHhhhebqPmRMUUUUU@@@
vj7@vQbcLSt3uwVG0XGNB0h4F25dV408t8B20k014602!41%N0V26J22#2020F!80F0F$V#F0	B105	fgA`@D@@gIHhhhebqPmRMUUUUU@@@
zj7@vQbeLSv3uwkG0XMPB2h4F2bdX40Nt8BE0k114602!41#20N0V26J22#2020F0180F0F$V03#	B106	foQa@BH@AtIrJQQQQKGfiFUZjjjjj`@@
;j;grvwEzxocDhcTD84CtY19c8VVtF020QBJ0VH!441k$V!204F0F204&8!V0V02#V0k0	B107	fly``DA@PJTfUUUeW}EjjjZjj`jbBd
;j;grvwEzxKcDhcy@84CtY13c8VVhH020ABJ0VH!4J1k$V$4F10214*V0c02#V0k0	B108	fly``DA@PJTfUUUeW}EjjjZji`jaBeJ@
;j;grvwEzxocDhcTD84CtY59c8VVtF020PBJ0VH!441k$V!204F0F204&8!V0V02#V0k0	B109	fbe``DA@PJTfUUUeUXiZjjfjjjBjHJP
>Ovxmik_qjDms1omUHH4Z1QAWd2BKXX14Hq3GlG1mO0525k5ZlXC8dl8N0F0c4520205ZjCCFZI02X0G0	B11	fcoPp@DCAPQ^krJKQJJZIIIJGKJBUyLZmUU@@@TUSP@@@
;j;grvwEzxocDhcTD84CtY19c8VVdF020QBJ0VH!441k$V$4F0F204&8!V0V02#V0k0	B110	fdi``DA@PJTfUUUeWtVjjijjhJh`i@
zytUBLsn8e4kZ2EBksG_VS2H0o0k3Y924JHVW!m3Ok11kO45@1V5XG2_0dV88208c4C24224aAB581H40@050	B111	fj}@P@@RbUIYVv~UmYrR`iX@Jj@Hh`@@
yRsr448G8V4F4124FN05VN2H!F013920HHV58!3Fk160V!2!C2JLl0W018VFc90224024V244!F40601V	B112	fbm@PD@HUeGIMrmm|k|DkTTm@ASP@Q@@@
:pjxyqerjuYzexkVfrDSj_4zmoePwFoGsFSktGHggOVS4@RdF@70l8FF0280F6120V08Q0VFFFV!10202010	B113	fagA`@@UZdrmlnmroTyKSoQrVkSTuUUUUUT@@
zytUBLsn8e4kZ2EBksG_VS2H0o0k3Y924JHVW80m3Ok11kO45@105XF2_0dV!2!c4E04224aAB581H40@050	B114	fj}A`@@ZJdjrmm|kbehr\lp@UT@DPBBH
:xUtTNvSXik_XjDms3ZqU2H0Z1PAW9X4J3_14Hm3GlG1kQ0C25m5ZG2C0dW8N0G0c45232VKZACCF4I042010	B115	fi{Ap@@TDzoQyHhiEDeEddcimpRoY[PUPPQPTU@@@
:xU9LNn9XDkZXEDms3ZXU2H0Z1HAW924J2_14Hm3GlG1kO0C25m5ZG2C0dW8N0G0c45232VKZAC5F4I042010	B116	fakAp@@TDxk^yHhiEDeEedUMnBUyMZBjBBHJJ`@@
:xUtTNvSXik_XjDms3ZqU2H0Z1PAW9X4J3_14Hm3GlG1kQ0C25m5ZG2C0dW8N0G0c45232VKZACCF4I042010	B117	fi{Ap@@TDxoQiSMLkOk}{pRoIkPUPPQAQU@@@
:xU9LNn9XDkZXEDms3ZXU2H0Z1HAW924J2_14Hm3GlG1kO0C25m5ZG2C0dW8N0G0c45232VKZAC5F4I042010	B118	fakAp@@TD{K^yHhiEDeEblilnBUzIZBjBB@hj`@@
:xjxyyerjyfzfxsbYzDUbp5zvheHwFpGc0SulOqgZAoO4@TxJ2UHG8021H!V426Fc08H5VFFGV0V90202010	B119	eip@`@@GFimkb^YU]_Xv~q|bbbTbRVTVTVbrTTbTRRtRTwTTbfjXxTl|brjNaiYCKZjjjjjjjjjjjijjjjjjjj@@@
>Ozxmis_rjiys1omUHH4Z1QAWd2BMXX54Tq3GlG1mOV525k5ZlXC8dl8N0F0c5520205ZjChFZI02X0G0	B12	fmwap@D`PjsQkRY^Um[eUnyZmxoVj@Hj``hZH@@
JNsF#18&4F8!VN0H%202!201#10F&2%2V#8+2)4F2010	B120	deTD@@eIfUvz@`h@@
RsFY4Xk!80@#V080808!GFN08$HF!8$F04$V%FF!8102%8/#	B121	deTD@@eIfUvyiff@@
RuJAg2m018cX109V11G8!J0GF8X0V(F02%424#4%1(F8/08040	B122	didH@@RVYzyjjh@@
RuJAg2m018cX109V11G8!J0GF8X0V(F02%424#4%1(F8/08040	B123	didH@@RVYzyjjh@@
xvojcXo01Dcu!80V@k81840FNFVNc4!F!F8#8J8F!40V&F%H)14*2010	B124	didH@@rIQJFfijj`j@@
RuJfBXk0188X!9V08F808J0GFNX8V#FF!8#8F04404(FF1$2#8/08040	B125	didH@@rIQJFfYjj`j@@
:xjwqwZWeBDaW5cDZcB05J0GV12080V$V2Bk0V0FF4!1!4-4+VV02(	B126	daDD@@QIe\jZjjBh@
zj_DtTaeLju3yeoFVXrDSa_4Nk_cHR0o180SkkGFVZ!O!Jd!L01$H#402%1VFF0V!1(	B127	dclD@@sIEHiMkgMMUUUT@@
zj_DtTacLjs3ycoF0VXDC4_4NV58080k1V05Vk0FVZ!F#1!6+4)V#V+	B128	dmLD@@qJZY|fFZjjj`@
yRsp448G8V0F41040N05VN2H%3020FF018801FF960V!21#4HV01882F0c1$c04(482010	B129	dklL@@SdfVyogVhHH`@@
LNuF60918F$24F8!VN0H%20202X050V030F$V020V#6V$BV&V06(440e0K0	B13	dcND@DATeYVwaZ@Bh@@
vj7@vAb@LOv3PDF1!JPN2C0N02VV4F8NdB80FG1#2/J2H#2420F!828%VV#F0	B130	dkn@B@B\dbRTjbkjjjjh@@
vzMfvfn8pN9uG49128NN08@021FXc0498OC!80408J@%V80V#F0J22FH1142!80F09&V#F0	B131	dkn@B@B\dbRTNbhZjfjjIhad
zj_DtTaeLju3yeo0VXbDSa_4Fm_8HB0o1c0CVk1FVZ80G!F1!L01$F%2%1V#V+	B132	dmLD@@qJZ[WFxZjjj`@
JNFH42!8&40801V80H%2#HF048!10F16,V!81#8#84c*18$	B133	dg|D@@uIfV[]ndv`XIJ@@
JNFH42!8&4F801V80H%21!HH048!10F16)2!W088180F8#84V2)18$	B134	dg|D@@WHhheEdbwSkPLBU@@@
zj_DtTaeLju3yeoFVXrDSZ_4Nm_cHB0oGc0Kkk1FVZ80G!J1!601!20H!V!20V$V0F0V!1(	B135	dk\D@@sIEHheDVDYjjjjh@@
zj_DtTaeLju3yeoFVXrDSZ_4Nm_cHB0oGc0Kkk1FVZ80G!J1!601!20H!V!20V$V0F0V!1(	B136	dk\D@@sIEHheDVDYjjjjh@@
xvojcyqXbEue9cx0X3zeCj_1LOZXHw0GFc0Ouo12g4QoFVPRNJV10F!F02#202!J0H1&V08!2010	B137	fhi@`@@ArJJJJJQPkfe^jjfjjj@@
:UfzvzgrSxzvwdtDjQsDdzCrAMfcZ49zvSM9u0bgDxyZ4TOFZs2cs0oH6Je6GHWY52Vt@0g0OFF8#c#FV	B138	ekdTH@HB@`@irJJIQYZ[JQQIQPu`SbSPrhYiZ[YjZjfjjjjjfj@@@
zpzl3VNK104R!2DT8012N2u!F091420HHV50X8!V8611V0X9Vd21J8FV991l0V1120V048081F$H201V	B139	f`iPa@LB]x@QpHRf[eU_EEVtZfBPhjD@@
xPub4M0a020k0GBVW80V08$8J!V0V2F!84!8F84X4V&V$41&VV(F$160V0	B14	diFDABADxiR[mVjYcBHj@
zpzlrWTSl14S3F2DTC8W2N2vV1F0C1422HnV50X8!Z8a11V0X1VfX1J8FV99Gl0V1120V048081F#8F201V	B140	f`iPa@LB]x@QpHRf[eU_EEVtZfBPhfH@@
;j;irzy:xxsjjgyEAHCjYxUscV1jXl@IE4oNVuoZ6L3FVX8@VVZ4c4o41@a018VG8F!8F0@02081a0kV	B141	fbePpFBA@`RdyQpYsvQSQIQSIHsRsfjiijjY@@
;j;irQLzQxwcj5gP4109h1gKk8V0e0V20240802JV641F0202VV!c4J#4!8V%8$2081a0l0	B142	dkMBABdDDtxiR[m[UjjZjLH@
;j;irQLzvxxcjhgu49HCh1gKscV1fXl20D4V88uRZa4WF0202VVV4c4o1!Z!8VV$8F0F02081a0k0	B143	fdqQPFBN@`PXhytqyInUgWnZjVijXDFP
;j;irQLzvxxcjhgu49HCh1gKscV1fmW20D4V88uRVa4WF0202VVV4c4o10FZ!8VV$8F#2081a0k0	B144	fdqQPFBN@`PXhytqyInUgWnZjVjjXDFP
:xjxyyirjyyzfxsjjziUjpCrvxyPw0_MHFSuzSqwgnoSZPoUFeMFl0FHW2g5l@Y4k8JdAFkFJ1VcZ30802010	B145	ff}AP@@TdznQQJQZQGKJKHgIFZZjjfZjhDOP
:xjxyyirjyyzfxsjjziUjpCrvxyPw0_MHFSuzSqwgnoSZPoUFeMFl0FHW2g5l@Y4k8JdAFkFJ1VcZ30802010	B146	ff}AP@@TdznQQJQZQGKJKHgIFZZjjfZjhDOP
:xjxyyirjy:fxsjjziUjpCzvxyPwJpMk0SuzSqwZzotZPRUFeTHl81HW2Z4kDX4k8J83JkFJ1VcZ30802010	B147	ff}AP@@HdznQQJJJJHgJKHeEZZjjjfZjhDOP
:xjxyyirjyEzApsgbvDIbKCnn4eHR0W380KkHRkoV10t48T50220F#WH$c6$HFV0F10V03(	B148	dclD@@QIeZYiiujjjj@@
RuJfgem0b8sX989V19G809p0MF8X8Z#FF!N02B0G044@B0F050k0F0108!210F808.8040	B149	fhqA`@@J}dTRbTtTQUgMMUMTtBFD
zjbDvUbeLzv3yyoG0X_TC2C4NXb9XNkct0B20F0G4X02O041V!40N0V204H2#F020F!808Vk%3!k0	B15	ff}Q@BLEAbRreLkzjjjvJLyUUUUUUUP@@
NuJfcem0b8se989!9Q889_1LOFV8Z01FFFG8N02c8O04024FV8!V0FF!80F21%O(V)	B150	foA@@@LdbTbbbLehufjjfjh@@
NuJfcem0b8se989!9Q889_1LOFX8Z010FFG8N02c8s0408B0V8%F!c!21%O(V)	B151	foA@@@LdbTbbbLdhufjjfjh@@
NuJfcem0b8se989!9Q88951LOFX8V01FF0G8N02Z8t4!@4FJ8!V!F!V0F21%H(V!8%	B152	foA@@@LdfbTRRaDjVfjjijh@@
xuojcem0b@su9890V9Qc89_1LOFX8Z010FFG8N02c8s8408B0V8$FF!c0FH1%O!4$V$2010	B153	f`qA@@@YDhdiiDcFBlziZjjj`@@
RuJfgem0b8se989V09Q889_1LONX8Z010HFG8N02c8s0408g0V8%F!c1021%O(V$8040	B154	f`qA@@@YDhdiiDcFBlyiZjjj`@@
RuJfgem0b8se989V19Q888_1MONV8Z01FH0G8s02c8NV042ZFV81$F#1F210F80VO(V$8040	B155	f`qA@@@YDhdiiDcFBlyjZjjj`@@
RuJfgem0b8se989V19Q888_1MONV8Z01FH0G8s02c8NV042ZFV81$F#1F210F80VO(V$8040	B156	f`qA@@@YDhdiiDcFBlyjZjjj`@@
NuJQV@kFA80X1086F8H8V84H440V879!F2F0N!W9F1!1!8$20W08#2$80G02!84180208$	B157	foA@@@DjYZVUbmNBHjJhhTh@@
xvojcyqVbAsu98x!9v@8g_1qOJk8g0GFk0Kcs02c8N8F02JFZ83$F$FH5%O!4$V$2010	B158	f`qA@@@YEHeiiDcFBlzjZjjj`@@
xvojcyqVbAsu98x!9v@8g_1qOJk8g0GFk0Kcs02c8N8F02JFZ83$F$FH5%O!4$V$2010	B159	f`qA@@@YEHeiiDcFBlzjZjjj`@@
vj7@vQbcLOs3uwV!V0NB040F059V#c!20F)41#4#V!4*F!8080V%1V0k0	B16	flyP@B@QALYRf_UUU[EJjjjjjh@@
vzMfvvrcrOtnvwd10d1sB9E4L2KQcV08xNC20O034@Ge!T90F8!N0VL2J26FH13020G808#F8#V#F0	B160	fgA`@D@@gIHhhhebqPmRMUUTuU@@@
:MfvvrerOvnvwd12d7sBAE4L2rQeV08xNCE0S034@Gu0VT90F820N0VL2J26FH13024G@1N#F8#V03#	B161	foQa@BH@AtIrJQQQQKGfiFUZjjjZj`@@
xvojgyqXbEue9cx0VAz@Cj_1LOoXPw0GFuFOss12g8OZJ0@RNo050F!F!811212#cO$F(2010	B162	fjc@`@@ErJIJZIPiSQJcEZ]zNVejjjjjj`@@
yJsp448G8V4F41040N050N2H%30202F018801FV860VV0210104L!1092!c10204c04#F#482010	B163	dclL@@P\bbTRbK\nmPLA@@@
zwxpJZNGdX4F410B0N0_VN2H0V!830X4JG018801FF960W!25!V4HV01882F0g1$c05(482010	B164	dclL@@P\bbTRbK\nmPTA@@@
:xjxwygrfoEz9_cB_cB24JC1Y48080W3#VHBk0V!k4!G/V4,V02(	B165	dcLD@@QIeY]WVjjjhJ`@
xvojZyqVYAFu18ZV_1c80441GNBFF84%cF$40F4&F!1-8)4$2010	B166	dctD@@KHhhbdduUUTHP@
zxx_pZyBlXJAM14cB9cZ28410V!880V4H#ABF0VF0F!V-11204,V*	B167	dg\D@@QIeUUT{ZjZjXDZM@
zxx_pZyBlYJAM14cB9cZ28410V!880V4H#PBF0VF0F!V-1G204,V*	B168	dg\D@@QIeUUT{ZjZjhHZ@
xvojceq0bEsX90O!3n@1840qF0X0c%GFF02!F0F!4#8$F02#24%H-2010	B169	dmtH@@rIJQPrajjih@@
zjbDvQbcLSt3uwk10X1PC0B4F079V0V8t0B20F010202!41#4080V204H2#F020F!8080k%120l0	B17	ffmQ@BLEAbRrdkL~jjjsAUUUUUUUP@@
RuJfgem0b88X909V01I809J0IF0X0V%G0F02!G!484%V!F1$2&H-8040	B170	dmtH@@rIJQPraZjih@@
xvwjgiq4bEsa91SV07n@19J0rF0X0c!2!GFF42F0G0F484#80V!FW2#24%H)20806#	B171	dcLDB@QNrJYRJFMKUUSP@@
xvojgyqVbAsu98xV_9v@8hp1rORmNg4GFm0Kcs02c8wBF4@wFZ83F!1F10V1GH50F!cO!4$Z$2010	B172	fhi@`@@DRYi}YixJpVjijjj`@@
:xzRqNldX4kZWCDmc0_VNHH0VFF809X4JI0188k19k84FG#4!X5HJ08c88F0Z!204!5V08NF$2010	B173	foAAP@@HXYvQQIKQIPdijsTt@QQ@a@@
xvojgeq0_Ecu109VY@s81941pNNXNc4!HF0HO$o0J42Z!8!V0FF10c!2!F80c!14(802010	B174	dcLD@@wHheEEFwMMTuQe@@
RuJfgek0_88X109V18F809J0KFNX8V#HF!N$k0440Z!8!V0FF10c!2!F80c,808040	B175	dcLD@@wHheEEJwMMUKQe@@
yJsp448G8V0F41040N050N2H%302!F018801F0820V!21#4H!1082!c1$804(482010	B176	dcLL@@SdfVyn]Z```@@
:xjxyygrfwEzd5cBhcg@BJCGY12880W7H!VPBk0VF0k4F0G$V&102W4,c02(	B177	fbe@`@@HRYVUUWUSejjjfjihDhQiR`
xvojgyqXbEuX9cxVYAr@Cjp0rFwXPw0FFsFOmx12gBOkJ4@B8F@C0k0FF1080F252FcF8Q1#F(2010	B178	fa{A`@@Q[dTRTrbVRbTVLirVg^RUijZjjjijh@@
xvojgeq0bEsu98OV_Av@9dp1MNNXNg41FsFGFs02g8SZJ4@B0J850k0FF1080F212Fc08Q01%4$2010	B179	fa{A`@@U{dTRTrbVRfbQfirVg^ceijZjjjfjh@@
zjbDvUbeLzv3yyoG0X_TC2C4NXb9XNkct0B20F0G4X02O041V!40N0V204H2#F020F!808Vk%3!k0	B18	fbuQ@BLIAbTreLkzjjmbcNUUUUUUU@@@
xvojgyqXbEuX98xVVAr@9j_0MFoXPw0FFsFOkt12g8OVJ4@R0F850k0FF0280F212#8Q+202010	B180	fnk@`@@UrJIJYQKISQHrgIZ]zNVfijjjjjj@@
xvojgyqXbEue9cxVb3z@Cbp1rGgXHw0GFc0Omk12g49oF4@RFJ2C0F#12$42Fc08H+202010	B181	fa{A`@@Y[dTRTtRaRfbblhqVg^bUjjjjjjijh@@
xvojgyqXbEue9cxV_3zeCbp1MGgXHw0GFc0Gkl12g49ZFZPRFJ050F#12%2Fc48H+202010	B182	fa{A`@@U[dTRTtRaRfbVThqVg^cejjjjjjijh@@
xvojgyqXbEue9cxV_3zeCbp1MGgXHw0GFc0Gkl12g49ZFZPRFJ050F#12%2Fc48H+202010	B183	fa{A`@@U[dTRTtRaRfbVThqVg^cejjjjjjijh@@
xvojgyqXbEue9cxVYAz@Cjp1rOwXPw0GFsFOuw12gBOoJ4@BNo8C0k0FF1080F252FcF8Q1#F%202010	B184	fa{A`@@Q[dTRTtRaRbTVLhqVg^RUijjjjjijh@@
xvojgyqXbEue98xVVAz@9j_1MOoXPw0GFsFOss12g8OZJ4@RFo850k0FF0280F212#8O+202010	B185	fnk@`@@UrJIJZIPiSQHrcEZ]zNVfjjjjjjj@@
qFuJ44810V0F01240F010802(2!F,V(F20F!8#V%804#4%608F	B186	foAa`BB@PiGDeInUnUyHsf`@HH@@@
xvsb4aV40@0w!4VZ8mV08#FNVF04!HFFG8#8F04$2!8!FF!81020V#dG(4$2010	B187	dmtD@@KHhhicFEjVj`@
;j;ir:U:pODjhTUjzCuYrAcRotveS@lvNl4a_iw24QWZ08eOco2aJ2214Va10VF05B4FVFH#X2V0FV	B188	fakQ`DJV@cMirJIQQIHqIIIERTZt\mTuUUUUTt@@
;j;irU7yOoxtjCBe6gucrOuKc04G6Ip0d5!N@a84_FY0Xs1sV0K0M0cYGFCW58VV8FK$H2080WX0t0	B189	fdyi`DDLExHEQENQQQQPqKJIdk^Ziiijfh\H@@
:rjvzrerzvvzixGXfzySjj5yvruuwoxSt5SuxGMggzwOVPRtoeQXG81L6LkLkL7HZVJ1Q5tLSk0@V9c2020G0	B19	eglXJ@HK@OAickIrQRIQRIIRJiJISJRFJVZQAEU[MWUUMUUUUUUTuT@@@
:xjdyyebjyYhehNXflg7A50LkJePs!FF08IJFm4gGFO0PD4H840F!F$F21#F08$1#1#2010	B190	dclD@@IJV[^iiVfjjj@@
RuJAg@m078cX989V11G801p0MF8X0Z(F024$4@B0F050k#1(F8/08040	B191	dcLD@@wHeEEEJwMUUS@@
zyxjBas4We4u41Ccg8FB0960FsNV8$HF018BF08k84!Z0X840V0JF!B1FH1V1#8!4#k*	B192	dclD@@QIeeukiUjYjjbZ@@
vzUfndv6nR4g2T1NB8NFH9Fd29F5c!583F292!F8N44!Y6a!8!Z0H4!1#1!F8F4%20V!V0FV	B193	dcM@@@qJYufrfijj`@
;j;er:n:xOXf_iUjz4ymbQuwkoKtK8n_Or4idsSXNQ_HHO0OcF66FcFVJ1n_0J!1R6B10P0V!23010	B194	fhiap@B@QqSoARYWefuISQfijjjj`@@
;j;ir=xtijhiUjzhynbQuwkoMtK8nbSr4ifwSfNQpLmO0OcF66FcFVJ1r_0J!5R6B12u0V!23010	B195	fasPhBH^@agEVbdoXRcdfumYYmg]pZmZijjjjjV`@@
zj_DtTaeLju3yeoFVXrDKa_4Fm5cHR0kG80KkkFFZZ!O!J1!20G!20H!V!2$F1V0F$102%	B196	dc\D@@[IEHhhxt|LkUUUUP@@
>Tzr3LxAviizCBWLs2va3wJCWZ6aHIV53a888Z8aY5V0a9VdXWJ8FVCCGl8VW1XVV448081F0808F601V	B197	fdeQaDLB\FH@c`QGldTTtRRRqfJJmhuLDaQSQPLP@
zwtr4aNK8X4N416gw80_VN2H0VN0129246HV58BF30k8601V02!1XJLl!490V0V90204V24V20o#5F2010	B198	flu@P@@H\eIeeU[WrTUhLVjP`B@`@Pi@
NuJfcek0b80X109!8G80940HF0V0V#FF!N0208F04!4%V0FF!80F21/)	B199	deT@@Dj]viifjjFH@
NuJfcem0b8sX989!9I88950LFFX8V!FF0G0N02B0GV!@40F840k!F%21%H/!	B2	foA@@@DjWyfZcEZZjjjZ`@@
;j;er:vzjxOXfzyUjz5yvruuwoxStKSuxOrggzwOVPTtoeQXl8GL6LkLkL7qZVJ1Q5tLSk0@V9c2020G0	B20	elQXF@HH`DOAehXirJIJIPjSQIJJKJUJISPqJkIkXzxEyEjZfjjjZjjjjjj@`HP
xfZDc@a26A@288!V0p88XZ0FFVVFB#8#F&F!4//&2010	B200	dmtH@@RVUv[jjjj@@
xvoEcToV7@0m10x!8n@0gZ0qF0k0g0F0F0JVN02V8F8F!J#3*FH1%1!4*2010	B201	dmtH@@RZWv[jijj@@
:MfzvrVrOs@fwWV4WPs4VK5I35YV401x80M0F!V$4JO!V2#V23J04#2#N20c$8%V0k0	B202	dmNHBFAiRYVgiiUjjjh@@
JFcF#18&4F8#N0H%202!201#1/2$8+2)4F2010	B203	didD@@GHhhdVz@``@@
JFcF#18&4F8#N0H%202!201#1.12$8*82)4F2010	B204	deTL@@JTfYmXXHH`@@
RNFY42V!8%V08#8#FN&HF!8$F04+FF!8102%8/#	B205	didD@@GHhhdVyifX@@
NNHm!V!8(80108$F(F!8$F04,FF*2/#F	B206	dmv@@@rQIPjHj@BZ`HZ@
NNHm!V!8(80108$F(F!8$F04,FF*2/#F	B207	dmv@@@rQIPjHj@BZ`HZ@
xvoE0TkV1@0m!g!8m80B40X!k08#F0JV8#8F8(2+H&1!4*2010	B208	daDH@@RZW[jijbJ@@
xvojcykV_@0m0Vg0V8V84B40kFFF88#F!VN#8F8&8%F%H*4*2010	B209	daDH@@RYe[jfjbJ@@
;j;er:vzjxOXfzyUjz5yvruuwoxStKSuxOrggzwOVPTtoeQXl8GL6LkLkL7qZVJ1Q5tLSk0@V9c2020G0	B21	elQXF@HH`DOAehXirJIJIPjSQIJJKJUJISPqJkIkXzxEyEjZfjjjZjjjjjj@`HP
xvojVyoVY@0m!g!8V80B40V0FF88#F!VN#8F8F%8%F%H*4*2010	B210	daDH@@RYVijfjbJ@@
RsJYZXk0W802#V0808084010F08$FF!N$F044$8!V0FF!8!2%8/#	B211	daDH@@RYViffj@@
zj_DtTacLjs3ycoF0XXDBZ54FX580B0VGc05VF0FVZ!F!F1!6$20F%2%1V#V+	B212	dmLD@@qJZYUiEZjjj`@
Ne4@c@X068k288$F8!40F!V*F///&	B213	fdq@@@DjWUUUVjjjjj`@@
:xjxwuZpeZPb15cgccB2CH50VN08!W1FG0V@Bk0VF84#1&FF!B!FVZ(4#V*	B214	dkLD@@QIef_VijjhJbBP
:MfzvrVrOs2fwWV0W0s40K4I253V#x8020F(4J9(V23J04#2#N!8$8%V0k0	B215	dmvHBJBiRYyVFVjjj@@
vzUvvftLxN6w1L8@CNFGH92c29F_c#83G29$NV040VW6X!O04w0F4!1!V502#4%20V!V0FV	B216	foAP@@@XRf^Wm\TlyjZh@H`R`@
vzUvndtJvR4R1J1PBNFG28Hc21F1c!182G21#FFV040VY0X!906o0H4!1!V10208F4%2$V0FV	B217	foAP@@@XrQQYJJEKEKNZfj@B@@@
vj7@vQbVLOs2ewV!V0N4054F251V#t8020F)41(V20J%2#F!8+V0k0	B218	deV@B@B\dTTRm]UUU@@
vzMfvfn8pN9uG41128NN08@021F2c0498OC!80408J@%V!V#F0J220H1142!80F09&V#F0	B219	dcN@B@B\dbRTNeCUTuTDL`
:rjvzrerzvvzixGXfzySjj5yvruuwqxSt5SuxGMggzwOVPRtoeQXG81L6LkLkL7HaVJ1Q5tLSk0@V9c2020G0	B22	eglXBHHCELjc`H`r\bbfTfbRTTVTjTRcGE`SdSWPvtuuSUUUMUUUUUU@@@
vj7@vAb@LOv3PDF1!FPN2C0N02VV408N9B80FG1#2/J2H#2420F!828%VV#F0	B220	dcN@B@B\dbRTje]UUUUAT@@
:xjxwugreoDz9_cBhcB2BJCYY08880W1H!V@Bk0VF!4!G$V&102V4,V02(	B221	f`a@`@@HRYVWUUwfjjjZZAJDZWP
:xjxwugpeo@r1_cBdcg2BJ5XV08880W5H!V@Bk0VF$V1,112V4,V*	B222	dg\D@@QIeY]T{ZjfjfBhSft
:xjxwygrfoAz9_cBdcg2BJ52V48880W5H!VPBk0VF0F!V1,1G2V4,V*	B223	dg\D@@QIeY]T{ZjfjjBhcd
:xjxwygrfoAz9_cBdcg2BJ52V48880W5H!VPBk0VF0F!V1,1G2V4,V*	B224	dg\D@@QIeY]T{ZjfjjBhcd
zj_DtTaeLju3yeoFVXrDRa_4Nk_cHRFo1c0Ckk1FVZ!O!J1!L01$F#402%1V0F0V!1(	B225	dclD@@qJZ[esfFjjjj@@
zj_DtTaeLju3yeoFVXrDRa_4Nk_cHRFo1c0Ckk1FVZ!O!J1!L01$F#402%1V0F0V!1(	B226	dclD@@qJZ[esfFjjjj@@
xvojceq2bEee88O0X2z@0f50oO0XFN01#GNJ1240H4F0840F2B$F02#24%H(V08!2010	B227	dmtH@@rIQRIFajjjX@@
xvojceo2_DXX!O0V@re0850oFFVNs#F0GF81248F0FV04!88$F02!F25%P-2010	B228	dmtH@@RVVeijijj@@
:xjhisD_iii53CsjBtg3AJ8lsNaNs014H!IBRHFcl08Z2Z628!V04F10Z1G@!k8FW8F%V03(	B229	dclD@@QIeee[aUjiZj@@
;j;er:vzjxOXfzyUjz5yvruuwoxOt5SuxOrggUwOVPTxoeUXG81L6LFHkL7L4VJ1Q5tLSl02V9c2020G0	B23	ehVXF@HO@DKFaooIrJKQSRIQKJJKJUJIRPpKJHjY[YxxEjjjjjfjjjjjj`@@
>yyrjy;xujrxjUjIx:hzqwo_G_l8u7UqJojJ9rvUMK2Jk4V96I0Z0V80Z4BK64L!B1cXZY@0320WF	B230	fkoPHDDL@jpXyjmdyEMDeCDhlliheEEpQgM@AUUUMUSQ@@@
RswGV0mG90F21!2F1!V84%4092%F#1F&8)8#2+V)2010	B231	f`aA@@@ILkjjkQd@EUUP@@
RuJfgem0b8se989V09Q889_1MOFV8Z01FFFG8N02c8O04424FV8!V0FF!80F21$8O(V)	B232	foAA@@@YEDeMHdYSakMMUUUP@@
RuJfgek0Y80@!1!8H80840H1FV8!108FG0N$F04$V&F%2&P-8040	B233	dmtH@@RUeZxVZjjBD`
;j;irzyjzyxsjbzyUbpCzvhjmwF_UfVQurGLwZfotZP:JX5HG8Z0f6V418@2o8JFIK8F8FV@V9V!V0F0	B234	dk~L@D@UrJIRIJDje]MjjZjh@@
;j;ir<yxtjbzyUbzCzvjjmwFxUfhQurGMwafqtZP:Jm5HG8Z0j6Xq1BD3o@okIK8H8FV@V9c01!V0	B235	fhyPP@D^AHslbbbdRRabHsQkAZjijfj`@@
;j;ir:jzyxtjbzyUbxCzvjjmwFxUfgQurGMwafqtZP:Jm5HG8Z0j6XL1BD2o@JkIK8H8FV@V9c!2010	B236	fhy`P@D@dXNQQQRIIPhdYhuoMUTuUUP@@
;j;ir:jzyxtjbzyUbxCzvjjmwFxUfgQurGMwafqtZP:Jm5HG8Z0j6XL1BD2o@JkIK8H9FV@V9c!V0F0	B237	fbmPP@DIAHt\bbbdRRaQtqFZM[sUUMUTuT@@
zj_DtTaeLju3yeoFVXrDSa54Fm_cHR0V1c0SkFGFZZ!O!J9!H0F$H%20V!F0V0F$1#2010	B238	dclD@@gIEHeDXwBmUUUT@@
;j;irzy:yxsjbzyUjpCzvhzmRopUdVUsrGqwZUotaNSz4XQHWcWHALF4V6g2Zc4FHKcFRl0@Zd8@2X0G0	B239	elRXI@@D@JNIEKIgh\bbTTtbTRVRfTRLSbVbJrzZjjjjjjZjjjj@@@
;j;ir=xtifzyUjzCzvzuuwoxSvKSvzSrggzwSVPytqeQel8KL7LwMlLbq_VJ1Q5xLSk0eV9c@0X0GV	B24	en[TF@HIJ`DLcgjZirJIQQQQSjSQIJJKJUJIRSSpIj[i[xFDeEejZjYjjjfjjjjjjh@@
;j;irzy:yxsjbzyUjpCzvhzmRopUdVUsrGqwZUJtaNSz4XQHWcWHALF4V6g2Zc4FHKcFRl0@Zd8@2X0G0	B240	ed\XI@@D@JNIEKAk`\bbTTtbTVrTRbQb\RpVRSSUUUUUUMUUUU@@@
;j;irzy:yxsjbzyUjpCzvhzmRopUdVUsrGqsZUotaNSz4XQHWcWHALF4V6g2oc4NIKcFRl0@Zd8@2X0G0	B241	elRXI@@K@ACGLbnielbbdRarbbRVftLbRTrxD^~Zjjjjjfjjjij@@@
:wjgyyXbjyuCdxVbAziCjr1rOwmPw4GFuFSvx92gBxwJZPwNLeUFk0KF12c1kH5XGcJ8Q5G44F0FZ80202010	B242	e`RPA@@@DG@degolbbRrbdRbefrTfbJUCFedVSWQusTmUTuUUUUUUP@@
:xjxyyerjyvxfxsbfziUjr1ztxuPwJlFuFSvx9mggxwKZPyxLeUFk8KH12c1kL5aGcJ8Q5G44G0FZ80202010	B243	el^PI@@@DG@degoh\bbRrbdRbefrTfbJRthXtlbrZzNnZejjfjjjjjijj@@@
:xjxyyerjyvxfxsbfziUjr1ztxuPwJlFuFSvx9mggxwKZPyxLeUFk8KH12c1kL5aGcJ8Q5G44G0FZ80202010	B244	el^PI@@@DG@degoh\bbRrbdRbefrTfbJVThXtlbrZzNnZejjfjjjjjijj@@@
:xjxyyirjyvzfxsjfziUjr5ztxyPwJpGuFSvzSqggzwKZPyzLeUFl8KH12g1kL_aGcJ8Q5G44G0kZ98202010	B245	eaSPE@@@DG@degodR\bbRrbdRbefrTfbJRRbeeCFedVSWQusTmUTuUUUUUSMUU@@@
:xjxyyirjyvzfxsjfziUjr5ztxuPwJpGuFSvzSqggzwKZPyxLeUFk8KH12c1kL_aGcJ8Q5G44G0kZ80202010	B246	en]PE@@@DG@degodR\bbRrbdRbefrTfbJRRbehXtlbrZzNnZejjfjjjjjjYjj`@@
:xjxyyerjyvxfxsbfziUjr1ztxuPwJlFuFSvxOqggxwKZPyxLeUFk8KH12c1kL5aGcJ8Q5G44G0FZ80202010	B247	efUPE@@@DG@degodR\bbRrbdRbefrTfbJRRbeCFedVSWQusTmUTuUUUUUSMUP@@
:MfzvrcrOsAvwWV4WPsBVK5I35fV401x80M0F!V!V04JOF0V2#V23J04#2#N20c$8%V0k0	B248	foAa@DF@YNQQIRKHiTYISUUUUT@@
?wzQoEQwZeB5csZB49G141Z8!D4V2VH$F0k401F04!V0V084*F!8104(X0G0	B249	fkw``@D@JdrjkJkzvjjxKUUPPQUUUTPrP@
;j;irzy;xsifzyUjrCzvxuuwopSvGSvzSqggzwSVPytqeQel8KL3Lw5lLba_VJ1Q5xJRk0eV9c@0X0lV	B25	efSTF@HIJ`DLmkbZirJIQQQQSjSQIJIYPiQJRZ^AMS]KO_@xptmSUSMUUTuUUUUUT@@@
:xjxyygrjoEzd_sBjcB6BKCnY48880W1F!kQBk0ZF0F40@G4080V(k2V4,V02#2010	B250	fhqA`@@HtdrlnskxKUUUSU@`Z@
:xjxwygreoEz9_cBhcB2BJCWY08880W1F!VQBk0VF0F4!G$V(F2V4,V02(	B251	dg\D@@QIeY]T{ZjjijBhcT
NuJfcek0b88X109!8I80940HF0X8V#FFG0N0208F04084%V0FF!80F21%H/!	B252	det@@Dj^VkfzYjj`@
NuJfcem0b88e189!1Q80941LO0V0V01080G8F02!G#8404&F%2&H(V)	B253	det@@DjyZkfyjjj`@
xvojcyoXbDem10x0V@r@0j_0qFFmPw0F0F0Gks0248G8F08J0F@80F!F02!FH5%P!44)2010	B254	dmLH@@RYYfkfzijjh@@
xvojcyoXbDem10x0V@r@0j_0qFFmPw0F0F0Gks0248G8F08J0F@80F!F02!FH5%P!44)2010	B255	dmLH@@RYYfkfzijjh@@
RuJfgek0b8cX109V18I809J0MFNX8V#FFG0N0208G04484!8!V0FF1080F210F808P/!	B256	dmLH@@RYYfkfyijjh@@
RuJfgem0b88e189V41Q809J1MO8X0V0108FG8F02!G4048404%FF1$2#808H(V)	B257	dmLH@@RYgn[fEijjh@@
zj_DsTZX6e@2aXo0VVrDJa_4Fk10HB0o1!JVF1FVV!G!J9!L01/$F!V!1#2010	B258	deTD@@yJYfbjjjj@@
zj_DsTZX6e@2aXo0VVrDJa_4Fk10HB0o1!JVF1FVV!G!J9!L01/$F!V!1#2010	B259	deTD@@yJYfbjjjj@@
;j;er:vzjxOXfzyUjz5yvruuwoxStKSuxOrggzwOVPTtoeQXl8GL6LkLkL7qZVJ1Q5tLSk0@V9c2020G0	B26	ejUXF@HH`DOAehXirJIJIPjSQIJJKJUJIR{PqJkIkXzxEyEjZfjjjZjjjjjjhB@a@
RuJfBek0W88X!9V18G809K0KFNX8V#H#80248F!48Z0F8!k!F1!102!F80V.8040	B260	dcLD@@wHeEECMPmSUS@@
:xjhiyD_iij53CsjDxB39J9psNaNsF10HF0IBBHFcm0w48Z6X@82V0JF10g1G2!G8F08F%V0308%	B261	dclD@@QIeeukiUjiji@@
RuJfgem0b8sX909V19G809J0MFNX8V#FF!N02!kV44@4!8!V0FF1080F2!F808/#	B262	fjuA@@@YEDhhi\eEdhscSUUSUMPHF`
LFsF!818V$20F80108)12!F!8!2-2F-2%V-	B263	dmtH@@Rfuu[j@BXBAP
JNsF#18(F#V8)1202!4%F/08/V)2010	B264	deTH@@RYWVf`@i@@
LNsF!818V$20F#V8)1202!4#20F,F#8$F*V-	B265	dmtH@@Rfuu[j@Bd@@
vzUfvvzgrSxjvwdO@hOND9hCqAKfcZ09vNB2Au0Y4DGmV061FmN08N0V26J22F2Y2020F80R0F0F0V!V#F0	B266	fgA`@D@@gIHhhhebqPmRMTuUUU@@@
;j;ir:jzyxtjbzyUbxCzvjjmwFxUfgQurGMwafqtZP:Jm5HG8Z0j6XL1BD2o@JkIK8H8FV@V9c&	B267	eobTF@@DH`IKBfclbbbdRTTJnbbffbfHXtl\BjzVNn^ZjijjjfZjjjj@@@
;j;ir:jzyxtjbzyUbxCzvjjmwFxUfgQurGMwafqtZP:Jm5HG8Z0j6XL1BD2o@JkIK8H8FV@V9c&	B268	e`ZTF@@DD`IKJnklbbbdRTTJnTTTttTqCFec`SPvuswsUUMUUULuUUUT@@@
;j;ir:jzyxtjbzyUbxCzvjjmwFxUfgQurGMwafqtZP:Jm5HG8Z0j6XL1BD2o@JkIK8H8FV@V9c&	B269	ehVTF@@DL`IKFaglbbbdRTTJnRbbffbfHXtl\BzfN^~AZjijjjjYjjjjh@@
;j;ir=xtifzyUjzCzvzvuwoxSvKSvzSrggzwSVPytqeQel8KL7LwMlLbq_VJ1Q5xLSk0eV9c@0X0GV	B27	eaWTF@HIF`DBkofVirJIQQQQPeRFIIQQYRiQJRZAQ]KC[@phtx|mSUSMUUUMUUUUUUP@@
;j;grvwEzxocD_cTD04COY59V8VVv!20HBJ0V20k441k(204F$4&8!V0V02#V0k0	B270	fhq``DA@PJTfUUUgsNZjjjjjBj@@
vzUfvvzirSzjvytO@jUuUfhCyQrjeoFSztBUAuGbwDQqdVTSmqs38O8VHaL2LFDf2Z24G@Fw2OFF8V0cX#F0	B271	ecdT@@D@D`IRgIHhhhhicDi\dhdqhIYHxYxdTtMMmTuUUUUUUUUU@@@
vzUfvvzirS:vytO@jUPUfjCyQrzcoJSvtCU9vFbwDUyc0DUmqNAeO8WL6J2HFTh3420F9Jw2N0F0V8cX#F0	B272	ecdT@@D@O@I|gIHhhhhicIeibhdqXIiHxXDdTtMMmTuUUUUUUUUU@@@
zrUdzdUDrGMxQPO9EC8XH9PdgAH480444Hl097!8@aBZW0VLXs0@V0J0s0c_GF5WW0VW!J$F#8VV0F0	B273	dg|l@Dqm@SRYVV^kmmjiZfd@@
zjbDvQbcLSt3uwk10X1PC0B4F079V0V8t0B20F010202!41#4080V204H2#F020F!8080k%120l0	B274	fbeQ@BLIAbTrdkL~jjlpUUUUUUU@@@
zrUtUdOMdF7w0HAEEN0WHOA86B0493!4LlVC4X!PV96kVc6HK0GZ4J08VdG7l1dW18V0X411#1J01V$	B275	dg}D@DpArJJJJXiMIvuUL@@@@
oFuJ64%F01040N01080V+F)820V+F#2!V(4*6!F	B276	dg~DABADxirJZJIPiCIvtA@@@@@
?yrQyrtxxiYpZQDAH0h0hUocV0eVl@054V8FW!6a1V1202ZZk4N4o!84V08V$18F!22!Wq0sF	B277	fasi`BDTrwhMFMsYrJIQQIQJUIKZJ\dkTE@tDDSA@e@@
:pEtToVIiVm_0gF0ekB0C74JVFk8c0V0810k90F0cF8F0201F8%J0F#202(4.	B278	dmtH@@RfUykjjZj@@
:xjxyyirjyizehsjhxgRhoCKvxiPR0_5kF0ty0mNcNJCZNJMXc08W0FF1084k2W0l8498FF0FG08V1#2010	B279	fhqA`@@B]dTTTTqbTkAMMUUUT@@
zj_DtTaeLju3yeo0VXbDSa_4Fm_8HB0oGc0CVF1FVZ80G!F1!L01!20F%2%1V#V+	B28	dmLD@@sIEHil\[ajjjj@@
:xjxyuirequz2hcjdtgFCL5MsNcP80_5FG0lD0m8VFR5VN45Xc08V0FF1084FHWVl04880F4010801(	B280	do|D@@GHhhhicMfEijjZhHU@
:xjxyyirjqizehsjhxgJhoCKvwgPR0_5kF0tD0mNcNJCVNJMXc08W0FF1084k2W0l0498FF0FG08V1#2010	B281	f`aA`@@BmdTTTTqfaXIijjjj@@
:xjxyugrewDzd5cDhcB@CJClY12880W1H!V@Bk0VGF04!G$V&102V4&F$V02(	B282	f`a@`@@HRYVUWUwfjjjejAJDF[H
:xjxwygrfoEz9_cBhcB2BJCWY48880W1F!VPBk0VF0F4!G$V(F2V4,V02(	B283	f`a@`@@HRYVWUUwfjjjZjAJHZ`
NuJfcem0b80X909!9H80840HFFV8$FFG0N!V8k04!4!8$FF!80F21%I/!	B284	eaQP@@@LdbbTbsbrTVRTVRbrTVRgBcUMUMLtsUMTuST@IQZSdDyUTlP
:rjvzrerUvvvqxGVeduKDE1mPGIusZ9sGC@k9034@J@GXJ90VcBXNVWL24HFFH1G424G8494B0k20V#20G0	B285	dmNDBBARgHhhdiR[ajjfj@@
;j;er:v:xOXfdyUEU1yuIQusZdwGC@kCNr4eKuOXTA_VcBXsVWL24HJFH1KZ24G8494CWk@0V08020G0	B286	dg~LBNAKz\bbtTRToRnmUUSU@@
;j;er:v:xOVfhyUDE1uvrQusZdsGC@s9834eoeGXJAkVcBXNVWL24HFFH1K424G8494B0k2VV#20G0	B287	dg~LBIACfTf]emag[Zijjj@@
;j;ir:v:xtifhyUEU5yuQQusohxGS@kERrBeMyOXTA_ZeBXsVlL24LJFHWpZ24G8494CWke0V08020G0	B288	fhia`DE@PETyEDhhmEeJhugMSUUSU@`Q@
;j;ir:v:xtgfhyUDE1uvzQusZdsGS@sABI4eoeGXJAkZcBXsVlL24LFFH1p424G8494B0kXVV08020G0	B289	fhia`DC@QxtiLlo[[ZLxKTuMUUPHDP
zj_DtTaeLju3yeoFVXbDSa_4Nm_8HR0oGc0Ckk1FZZ80O!F1!L0G!20F!V!20V#1V0F0V$202010	B29	dclL@@qTiio[FFZjjjh@@
;j;er:v:xOXfdyUEU1yuIQusZdwGS@kCNr4eKuOXTA_VeBXsVlL24HJFH1pZ24G8494CWk@0V08020G0	B290	fhia`DE@PETyEDeEEDUJhugMSUUSU@@@
;j;er:v:xOVfhyUDE1uvrQusZdsGS@s9834eoeGXJAkVcBXsVlL24HFFH1p424G8494B0k2VV#20G0	B291	fhia`DC@QxtyEDdhhULihs`mSTuUU@@@
;j;ir:v:xtifhyUEU5yuQQusohxGS@kERrBeMyOXTA_ZeBXsVlL24LJFHWpZ24G8494CWke0V08020G0	B292	fhia`DE@PETyEDhhmEeJhugMSUUSU@`R@
;j;ir:v:xtgfhyUDE1uvzQusZdsGS@sABI4eoeGXJAkZcBXsVlL24LFFH1p424G8494B0kXVV08020G0	B293	fhia`DC@QxtiLlo[[ZLxKTuMUUPHD`
:rjvzrerUvvvqxGVeduKDE1mPGIusZ9sGC@k9034@J@GXJ90VcBXNVWL24HFFH1G424G8494B0k20V#20G0	B294	dmNDBBARgHhhdiR[ajjfj@@
;j;ir:v:xtifhyUEU5yuQQusohxGS@kERrBeMyOXTA_ZeBXsVlL24LJFHWpZ24G8494CWke0V08020G0	B295	fhia`DE@PETyEDhhmEeJhugMSUUSU@`Q@
;j;ir:v:xtgfhyUDE1uvzQusZdsGS@sABI4eoeGXJAkZcBXsVlL24LFFH1p424G8494B0kXVV08020G0	B296	fhia`DC@QxtiLlo[[ZLxKTuMUUPHDP
;j;er:v:xOXfdyUEU1yuIQusZdwGS@kCNr4eKuOXTA_VeBXsVlL24HJFH1pZ24G8494CWk@0V08020G0	B297	fhia`DE@PETyEDeEEDUJhugMSUUSU@@@
tvLY2Yk0V80X048028F8080V!FVc$FF!8#8F041$8!V0FFF080F2)F08-	B298	dmv@@@Re[yIfijjcjHI@
zj_DtTaeLfX2qeo0VVrDJZ_4Fk08HB0k180KVF1FVV!G!J9!H01$F%2%1V+2010	B299	deTD@@EJZYffjjj@@
NuHQ02kF080X!8!8F8090F040V81#F#8#8F1!1&V#F$2$8,2%F	B3	dmN@@@ReY^Jad@JjJNh@
zj_DtTaeLju3yeoFVXbDSa_4Nm_8HR0oGc0CkF1FZZ80O!F1!L0G!20F!V4020V#1V0F0V&2010	B30	dclL@@r\dTbfrN\puUUUP@@
:xjxyyerjyvSdxNXAzDEjb1ytoXPw4lFsFSuw92ggzwJ0@Tco0EVF0FF0280kH5a0VF0P1G40F0FV!202010	B300	ekhPF@@@DKDaclbbVTTbTUbRtfbNHhdL|BJjVvZfjjjjjjjjj@@@
:xjxyyerjyvzfxNXfzDUjb5yvpePwJpGsFSuw9HggzwS0@Tdo0UVG0FH0H80kL5a0VF0P1G4FF0FV!202010	B301	ef]PE@@@DKDacghRZ\bbVTTbTUbRtfbNRbTVQEDag`QURvrNKTuUUUUUUUUUUUT@@@
:xjxyyerjyvzfxNXfzDUjb5yvpePwJpGsFSuw9HggzwS0@Tdo0UVG0FH0H80kL5a0VF0P1G4FF0FV!202010	B302	ef]PE@@@DKDacghRZ\bbVTTbTUbRtfbNRbTVQEDag`QURvrNKTuUUUUUUUUUUUT@@@
:xjxyyerjyvzfxNXfzDUjb5yvpePwJpGsFSuwOHggzwS0@Tdo0UVG8FH0H80kL5a0VF0P1G4FF0FV!202010	B303	eoZpG@@@DKDacghRZ^U[W\bbVTTbTUbRtfbNRbTVVTRbrHhdL|BJjVvQquMZfjjjjjjjjjjjjjjjh@@
:wjgyyXbjyuCdxVbAziCjr1rOwmPw4GFuFSvx92gBxwJZPwNLeEFk0KF12c1kH5XGcJ8Q5G44F0FZ80202010	B304	eolPN@@@DG@deglbbRrbdRbefrTfbNhXtlbrZzNnZejjfjjjjjjh@@
:xjxyyerjyvxdxsbfziEjr1ztxuPw4lFuFSvx9mggxwJZPytLeEFk0KH12c1kL5aGcJ8Q5G44F0FZ80202010	B305	edVPA@@@DG@deg`\bbRrbdRbefrTfbNReCFedVSWQusTmUTuUUUUTuU@@@
:wjgyyXbjyuCdxVbAzDCjr1rOwmPw4GFuFSvx92gBzwJ4@wNL@7Fk0KF1281kH5XGcF8P5G44F0FZ88@02010	B306	eolPN@@@DG@beglbbRrbdRbefRtfbNhXTlbRZzNnZejjjjfjjjjh@@
:xjxyyerjyvxdxsbfzDEjr1ztxuPw4lFuFSvx9mggzwJ4@ytL@EFk0KH1281kL5aGcF8P5G44F0FZ88@02010	B307	edVPA@@@DG@beg`\bbRrbdRbefRtfbNReCBedRSWQusTmUUUTuUUTuU@@@
:xjxyyerjyfzfxsbYziUbp5zvheHwFpGc0SulOqgZAoOZPTpJXUFG8021H!V426Fc48H5!FG!V90202010	B308	ehzpC@@@GFimkdRZYS_\bbbTbRVTVTVbrTTffvVLTbetXxTl|brjNAZjjjjjjjZjjjjjjfjh@@
:xjxyyerjyfzfxsbYziUbp5zvheHwFpGc0SulOqgZAoOZPTpJXUHG8021H!V426Fc48H5V0FG!V90202010	B309	ebqpK@@@GFimkdRZYSPt|bbbTbRVTVTVbrTTffvVLTbbNbcGBegdVUQpKUUUUUUUSUUUUUUULuU@@@
zj_DtTaeLju3yeo0VXbDSa_4Fm_8HB0oGc0CVF1FVZ80G!F1!L01!20F%2%1V#V+	B31	dmLD@@sIEHil\[ajjjj@@
:xjxyyerjyvSdxNXAzDEjb1ytoXPw4lFsFSuw92ggzwJ0@Tco07VF0FF0280kH5a0VF0P1G4#FV!202010	B310	ec`PJ@@@DKNmlbbVTTbTUfRdtQqEDag`VQTrsTuUUUUUUUU@@@
:xjxyyerjyvzfxNXfzDUjb5yvpePwJpGsFSuxOLggzwS0@Tho2MVG0FH0H80kL5a0VF0P1G4F!FV!202010	B311	eiWPE@@@DKNmklRZ^\bbVTTbTUfRdtQrTRTRQTHhdL|BrJfVAaZfjjjjjjjjjjijj`@@
:xjxyyerjyvzfxNXfzDUjb5yvpePwJpGsFSuw9HggzwS0@Tdo0MVG8FH0H80kL5a0VF0P1G4F!FV!202010	B312	enSPE@@@DKNmk`RZV\bbVTTbTUfRdtQrTRbfRHhdL|BrJfVaQZfjjjjjjjjjjjjh@@
:xjxyyerjyvzfxNXfzDUjb5yvpePw4pGsFSuw9HggzwS0@Tdo0MVG0FH0H80kL5a0VF0P1G4F!FV!202010	B313	ef]PI@@@DKNmklRZ\bbVTTbTUfRdtQrTRTRQEDag`VQTrpLKTuUUUUUUUUUUUT@@@
:xjxyyerjyvzfxNXfzDUjb5yvpePw4pGsFSuw9HggzwS0@Tdo0MVG0FH0H80kL5a0VF0P1G4F!FV!202010	B314	ef]PI@@@DKNmklRZ\bbVTTbTUfRdtQrTRTRQEDag`VQTrpLKTuUUUUUUUUUUUT@@@
:xjxyyerjyvzfxNXfzDUjb5yvpePwJpGsFSuw9HggzwS0@Tdo0MVG0FH0H80kL5a0VF0P1G4F!FV!202010	B315	ejUPI@@@DKNmk`\R\bbVTTbTUfRdtQrTRbrHhdL|BrJfVaQZfjjjjjjjjjjjj@@@
:xjxyyerjyvzfxNXfzDUjb5yvpePwJpGsFSuw9HggzwS0@Tdo0MVG0FH0H80kL5a0VF0P1G4F!FV!202010	B316	ejUPI@@@DKNmk`\R\bbVTTbTUfRdtQrTRbrHhdL|BrJfVaQZfjjjjjjjjjjjj@@@
:xjxyyerjyvzfxNXfzDUjb5yvpePwJpGsFSuwOHggzwS0@Tdo0MVG8FH0H80kL5a0VF0P1G4F!FV!202010	B317	e`vpG@@@DKNmk`RZVQ]W_\bbVTTbTUfRdtQrTRbfRvbTVQEDag`VQTrtJImkTuUUUUUUUUUUUUUUUP@@
:xjxyyerjyvzfxNXfzDUjb5yvpePwJpGsFSuwOHggzwS0@Tdo0MVG8FH0H80kL5a0VF0P1G4F!FV!202010	B318	eoZpK@@@DKNmklRZ^U[W\bbVTTbTUfRdtQrTRTRVtRbrHhdL|BrJfVAauMZfjjjjjjjjjjjjjjjh@@
:xjxyyerjyvSdxNXAzDEjb1ytoXPw4lFsFSuw92ggzwJ0@Tco0EVF0FF0280FH5a0VF0P1G40F0FV!202010	B319	ec`PJ@@@DKDmlbbVTTbTUbRtfVqEDag`QUTrsTuUUUUUUUU@@@
NuJfcem0b8se989!9O889_1LOFX8V01FN!8s0248t4!@BFJ810k!F!V0F212/08%	B32	foA@@@DjyYwY`iJZjjZj`@@
:xjxyyerjyvzfxNXfzDUjb5yvpePwJpGsFSuxOLggzwS0@Tho2UVG8FH0H80kL5a0VF0P1G4FF0FV!202010	B320	ee_PM@@@DKDmk`RZVQ\bbVTTbTUbRtfVrTRbfRJaEDag`QUTrtJKTuUUUUUUUUUUSUU@@@
:xjxyyerjyvzfxNXfzDUjb5yvpePwJpGsFSuxOLggzwS0@Tho2UVG8FH0H80kL5a0VF0P1G4FF0FV!202010	B321	ee_PM@@@DKDmk`RZVQ\bbVTTbTUbRtfVrTRbfRJaEDag`QUTrtJKTuUUUUUUUUUUSUU@@@
:xjxyyerjyvzfxNXfzDUjb5yvpePwJpGsFSuw9HggzwS0@Tdo0UVG8FH0H80kL5a0VF0P1G4FF0FV!202010	B322	enSPE@@@DKDmk`RZV\bbVTTbTUbRtfVrTRbfRHhdL|BJjfVaQZfjjjjjjjjjjjjh@@
:xjxyyerjyvzfxNXfzDUjb5yvpePwJpGsFSuw9HggzwS0@Tdo0UVG8FH0H80kL5a0VF0P1G4FF0FV!202010	B323	enSPE@@@DKDmk`RZV\bbVTTbTUbRtfVrTRbfRHhdL|BJjfVaQZfjjjjjjjjjjjjh@@
:xjxyyerjyvzfxNXfzDUjb5yvpePwJpGsFSuw9HggzwS0@Tdo0UVG0FH0H80kL5a0VF0P1G4FF0FV!202010	B324	ejUPI@@@DKDmk`\R\bbVTTbTUbRtfVrTRbrHhdL|BJjfVaQZfjjjjjjjjjjjj@@@
:xjxyyirjyvzfxsifzDUjb5yvpePwJpGsFSuzSLggzwS0@Tho2UVG8FH0H80kL5a0VF0P5G4FF0kV!202010	B325	emPpM@@@DKDmk`RZVQ\bbVTTbTUbRtfVrTRbfRJfHhdL|BJjfVaQZfjjjjjjjjjjjZjj@@@
:xjxyyerjyvzfxNXfzDUjb5yvpePwJpGsFSuw9HggzwS0@Tdo0UVG0FH0H80kL5a0VF0P1G4FF0FV!202010	B326	ejUPI@@@DKDmk`\R\bbVTTbTUbRtfVrTRbrHhdL|BJjfVaQZfjjjjjjjjjjjj@@@
:xjxyyerjyvzfxNXfzDUjb5yvpePwJpGsFSuw9HggzwS0@Tdo0UVG0FH0H80kL5a0VF0P1G4FF0FV!202010	B327	ejUPI@@@DKDmk`\R\bbVTTbTUbRtfVrTRbrHhdL|BJjfVaQZfjjjjjjjjjjjj@@@
:xjxyyerjyvzfxNXfzDUjb5yvpePwJpGsFSuxOLggzwS0@Tho2UXG8FH0H80kL5a0VF0P1G4FF0FV!202010	B328	elypO@@@DKDmk`RZVY]WXt|bbVTTbTUbRtfVrTRbfRrTTRarHhdL|BJjfVaQ}CZfjjjjjjjjjjjjZjjjj@@@
:xjxyyerjyvzfxNXfzDUjb5yvpePwJpGsFSuwOHggzwS0@Tdo0UVG8FH0H80kL5a0VF0P1G4FF0FV!202010	B329	egRpK@@@DKDmk`\RVYS[\bbVTTbTUbRtfVrTRbrrbTVQEDag`QUTrtJJnkTuUUUUUUUUUUUUUUT@@@
;j;grzxEzxptDbdyEWSCQY7AV8Vdz8B2FIBKJX3ak4RAk4V!N0V2WJH6!8L020F0F801VFe020X#F0	B33	fhi``DN@Qr\bbRTrTJRYqVfjjjjj`@@
:xjxyyerjyvxfxNXfziUjr1ytpePwJlJsFSuxOmggzwSVPThoVEVk8FH0284kL5aVVJ1P5G4010NV10@02010	B330	eolPF@@@DCGBglbbVTTbbbqfbQdrvHhdlBRzFNnZfjjjjfjjjjh@@
:xzxyy:jy:fzy;jUzrUzvxyTwOrMsItvzSqzxvptZvTzretLMUPMWIZBsDziFcJ6UKFJoG0gZAN206010	B331	ghlt@L@P@BCPXl^LeShl^Civy}aHtVOERy|aZOYEDhhdhhieddhUiCEEdmDhiFmIeiLmheEDeDhuELdhBNH`KDbiBmWhLVk_hNdruAPUTUUMUUUSUUUUUUUUUUMUUUQUUP@@@
:xzxyy:jy:fzy;jUzrUzvxyTwOrMsItvzSqzxvptZvTzretJMUPMWIZBsDziFcJ6UKFJoG0gZAN206010	B332	gfMdAd@P@BCPXl^LeShl^Civy|apdZIGlbbTTRTTTrrRTJtabbrVbTTcVdrtfVtRbfTR`Hxb@lRJdJu^`qZm~`mPTEUEUSUUUTuUUUUUUUUUMEUT@@@
:xjxyyerjyvzfxsYfziUjr5zvxePwJpGsFSuxOLggzwSZPTho2MVG8FH1H80kL5aFcJ0Q1G4F!FV!20@050	B333	emPpC@@@DKNacghZV^Y\bbVTTbTUfRdrbNRbTTrQTHhdL|BrjVvQqZfjjjjjfjjjjjfjj@@@
:xjxyyerjyvzfxsYfziUjr5zvxePwJpGsFSuw9HggzwSZPTdo2MVG8FH1H80kL5aFcJ0Q1G4F!FV!20@050	B334	ea[PM@@@DKNacghZV^\bbVTTbTUfRdrbNRbTTrQEDag`VURvrNKTuUUUUTuUUUUUUP@@
xvojgyqXbEuX9cxVY3r@Cbp0rFgXHw0FFc0Oml12g49kF4@R0F2C0F#12$42Fc08H1#F#80202010	B335	fig@P@@F|OHhiiDeeCEeDmfRtzJV}Zjjjjjjjj`@@
xvojgyqXbEuu9cxVbAzeCjp1rOwmPw0GFs0Ouw12gBQwF4PRFoeCFF!F12!FH52FcF9Q104$V08202010	B336	fig@P@@VBOHhheEDmDhUBmbLT[rV}Zjjjjjijj`@@
xvojgyqXbEuu9cxVbAzeCjp1rOwmPw0GFs0Oux12gBvwF4PRFoeCFk!F10V0FH52FcF9Q1040F!V80802010	B337	fig@P@@VBOHhheEDmDhUBmbLT[rV}ZjjjjZijj`@@
RuFf4Xk!80X!9V08H809F010FV8$FFF08#8k04%8!V0FF10c!2%8I/!	B338	dmtH@@RYVZXVfji@@
FPF202%V%8H!8$FV%HFF08#8F04,F!81(VG/!	B339	deT@@DjWV[iffh@@
;j;grzxEzxptDbdyEWSCQY7AV8Vdz8B2FIBKJX3ak4RAk4V!N0V2WJH6!8L020F0F801VFe020X#F0	B34	fhi``DN@Qr\bbRTrTJRYqVfjjjjj`@@
zj_DtTacLjs3ycZF0XmBBZ54FX580B0VG80KVF0FVZ!F!F1!2$20H%2%1V0F-	B340	dg|D@@sIEHiDeXrz]UUUUP@@
:xjxyyirfyjzfxch_xiT5p1SkhiHBFo2V!kmCmBV84GZN45F(W04!404F84&10V03(	B341	fdi@`@@HRYWggglDZjjjjj@@
:xjxyyirfyjzfxch_xiT5p1SkhiHBFo2V!kmCmBV84GZN45F(W04!404F84&10V03(	B342	fhq@`@@HRYWgggpQjjjjj`@@
NuJfcem0b8ce189#Q809_1LO0X0Z01080G8F02V0G$40F05$F%202$G/!	B35	det@@DjzYKaejjj`@
:xjxyyirjyjzfxsjbziUbpCzvhiHwF_Me0OurSLwZfotZPyzJX5HG840W2Z4W8@6k8J0IK0F0FVcVA(	B36	fgA@P@@HEkHheHeEBRdmFluUMUU@@@
;j;irzyjzyxsjbzyUbpCzvhjmwF_UfVQurGLwZfotZP:JX5HG8Z0f6V418@2o8JFIK8F8FV@V9V!V0F0	B37	fgAa`@D@EkHheHeEBRdmFluUMUU@@@
;j;ir:jzyxtjbzyUbxCzvjjmwFxUfgQurGMwafqtZP:Jm5Hl8Z0j6XL1BD2o@JkIK8H8FV@V9c81!V0	B38	fluPP@DIAJt\bbbdRTTJlHsUgAZjijjfj@@
;j;ir<yxtjbzyUbzCzvjjmwFxUfhQurGMwafqtZP:Jm5HG8Z0j6Xq1BD3o@okIK8H8FV@V9c01!V0	B39	fdePP@DAAJwlbbbdRTTLQFZlzKUUMUMU@@@
:UfzvzgrOwEvoWcB_PsDVJCn31fV!1z8VM0H0VV!V04J1#20V0V2AJ04!c$N20c$8#80V0F0	B4	f`a``@D@udTRTaRbJhqjjjZj`R`@
;j;ir=xtjbzyUbzCzvjzmwkxzfhQurKrwafqtaT:Jm5HOcZ4j6qL1BiIo@okIK8HNFk@VAc0160V0	B40	fnsQPBDMAIpXqylyEEEHeEECDodQag^ruUSUTuUU@@@
;j;ir=xtjbzyUbzCzvjzmwkxzfhQurKrwafqtaT:Jm5HOcZ4j6qL1BiIo@okIK8HNFk@VAc0160V0	B41	ffcQPBDUAIpXqzlyEEEHeEECDobLL{vVjjZjfjj`@@
;j;ir=xtjbzyUbzCzvjzmwkxzfhQurKrwafqtaT:Jm5HOcZ4z6qL1BiIo@okIK8HNFk@XAc0Wq0s0	B42	fi{IPBDUzLDgAcGnsdTTTbTTTLR~RaFF]{KUUMUSUTuP@@
;j;irzyjzyxsjbzyUbpCzvhjmwF_UfVQurGLwZfotZP:JX5HG8Z0f6V4W8@2o8JFIK8F8FV@V9V!X0G0	B43	foQ`P@D@EjrSKRsNRdmF\uUMUUP@@
;j;ir:jzyxtjbzyUbxCzvjjmwkxUfgQurGMwafqtZP:Jm5HG8Z0j6mLWBDHo@JkIK8H8FV@V9c!2010	B44	fdeaP@D@e[pTfYiVYtcMV]Ejjfjjj`@@
;j;ir:jzyxtjbzyUbxCzvjjmwFxUfgQurGMwafqtZP:Jm5HG8Z0j6XLWBD2o@JkIK8H8FV@V9c!2010	B45	fluaP@D@e[r\bbbdRTTVSHsUgQZjijjjj@@
;j;ir:jzyxtjbzyUbxCzvjjmwFxUfZQurGMwafotZP:Jm5HG8Z0j6VLWBD2o8JkIK8H8FV@V9c!2010	B46	f`i`P@D@dYrSLt|sdXhuoMUTuUU@@@
;j;ir:jzyxtjbzyUbxCzvjjmwkxUfgQurGMwafqtZP:Jm5HG8Z0j6mL1BDHo@JkIK8H8FV@V9c!2010	B47	fhy`P@D@e[vQQQRIJJEDYjs`mUTuUUP@@
;j;ir:jzyxtjbzyUbxCzvjjmwFxUfgQurGMwafqtZP:Jm5HG8Z0j6XL1BD2o@JkIK8H8FV@V9c!2010	B48	fde`P@D@eZNQQQRIJJETcMV\Ejjfjjj`@@
;j;ir:jzyxtjbzyUbxCzvjjmwFxUfgQurGMwafqtZP:Jm5HG8Z0j6XL1BD2o@JkIK8H9FV@V9c!V0F0	B49	fj}PP@DYAJr\bbbdRTTJnfHsUgAZjijjijh@@
;jjjzDbEuj9USkh7x@8Yp9UNc_kwF1HWV8FkK2R084s4@C2J01!8!Y04!880J8#F808F#2V!a0k0	B5	fbea`BD`QEGIeInY[[_lsfjjjjij@@
;j;ir<yxtjbzyUbzCzvjjmwFxUfhQurGMwafqtZP:Jm5HG8Z0j6XL1BD3o@osIK8H8FV@V9c&	B50	fde`P@D@e[vQQQRIJJFHcMV]Ejjfjfj`@@
RuJfgem0b8c2101V09I80940IFNX8$FFG0N$GV4484!8$FF%2#8!N-8F40	B51	dmLH@@RVU^[nEfjjh@@
NuJfcem0b8c2!1!8I80940HFFX8$F0G0N$F#84!8%F%2&N.F!	B52	det@@DjW^ifyjjj`@
vzUdvdvBpFxiIJ89CC8F288dZ9F1cV088PR29@010@F2412WFXN0N!Z0FJ@31#120k!4%2!V$V	B53	dcm@@@qJYe_raUjZjj@@
vzUdvdvBpFCiGJ89CC8F288cZ9F1cV088PR298#@F2410W0XN0N!o0FJ@3G#120V!4%2!V$V	B54	dcm@@@qJYeUraujZjj@@
vzUfvdvDrFxiIT89CCNFH99dZ9F5cV0B8AR292010@F6402WLmF0N!Z0FJ2H1#120k!4%20VV$V	B55	dcm@@@qJYU^rnejZjj@@
;jxzqarjeqjqxVYiriSjr4rktrusVo7GGKnh1HRgFN4aN59H@Q8WVF4Y284kHC0pcJ9A0R4B!P4d!12FW0	B56	dcnB@ABewHheHh]SMKSUUT@@
;j;irzy:yxsfjzyUjrCztxrusopEIlMvh1HwgLRgaNbjqeQ@Wcp4f6N5lHC0pcJ9AJR4B!PZd#XFG0	B57	foAaP@A@hhulbbTbaRthqdffjjfh@@
:UfzvzgrSxzvwttDjQuDdzCzAMfcZ49zvSM9v0bgDzyZ4TOkZs2cs0oHaJe6GHdY5XVt@4g2OFF8V88c#FV	B58	eklTH@HBH`HiRYeg^uZYWYXDxdtLBbJFzVfvZfjijjjjjijh@@
:UfzvzirS:vyttDjUuUfzCzQrfeZJSzfSUAzGbwDzq_ZTUsokEet8oHaLXL16eY_XZsQJhHOFk8V8ce#FV	B59	eklTH@HB@`@irJJIQYZFJQIIQQE`SbSRpKJjYkiXyjZjfjjjjjfj`@@
>Ovxmik_qjDms1omUHH4Z1QAWd2BKXX14Hq3GlG1mO0525k5ZlXC8dl8N0F0c4520205ZjCCFZI02X0G0	B6	fcoPp@DCAPVVkRYyYnUWo]XRoIbUjjh@@BJjZ@@@
;jzvzirU:vyttijxuUfzCzQrfuwJSzvS@OzGbBDzyp4TSkZs4ct8oH6JeLGLWY52Vt84R0O0k@!Ve020GV	B60	eglTD@HBD`CdiRYeg^}fV]WVANIMCBjfnimfijjZjjjjjfj@@@
;j;irU:vyxtijzuUjzCzQrvuwoSzvSUvvGbgDzypaTUsosActcpH6LuLGLbn_XZtA5gLSFFPVcVX020GV	B61	egbTD@HBD`ODiRYeg]V^fUvVANICKHdjiamecfijjZjjjjjfj`@@
xvoEcTqV7EsX9cx!An@Ch_0LFJX8B0FFcFGks02ZBOVJ08R0F050F!F%2020V!F1*202010	B62	fcA@@@YEDeMDhTihdXleJLUiwhyjjjjjjjfZj`PZ`
:rEvUqeMjmmzix0WdriJ_rZqm0suc0Z1k1KkG0H4g080WP41F0301!4F#FF1!V4010808$1$F!	B63	dcnH@FAJYUgaNVjfjj@@
?j:yUzvpRyjhjUzrUunp@PNprMeI8ljOo5Zbwx2N@_ZXNeIdL2VF0BW4ca10X04544VW0N%X0GV	B64	efYTM@@JN`DNCHdlbilZ\bbTTRRabRRatTRqTRTLbecfqrIKUMUUUTuKTpADr@PGP
^yUzvpPyzhjUjrCunp@TNxrMeG8ljOo4pbwx2s@__XNiIiR2VG04W4ci10V40544VW0N!F!X0GV	B65	elVTE@@Io`DEG@hljfmlbbTRRbrbTvVbtTRtJdL|Rn^aQZ``hjjjZejfbT@@
?j:yUzvpNyjhjUjrCunp@PNprMeG8ljOo4Zbwx2N@_ZXNeIcJ2VF04W4ca10X!544VW0N%X0GV	B66	ejQTE@@JN`DNCHdlbib\bbTTRRabRRatTRqTRVdTl\vNQqZijjjjfiZf@BY@HCh
^yUzvrTyzhjUzrUunp@TNxrMeIcljOo5pbwx2t@_bXsiIzT2VG0Bd4ci10V64544VW0R!F!X0GV	B67	ejQTM@@MhPDECODljnaklbbTRRbfTRTqVbtTRtJdlBJ~AqIZ``jJjjijVjZIP@@
?j:yUzvrRyjhjUzrUunp@PNprMeIcljOo5Zbwx2N@_aXseItL2VF0BW4ca10X04544VW0R%X0GV	B68	enUTM@@JN`DNCHdlbilV\bbTTRRabRRatTRqTRTrdTl\vNQIZijjjjfiZf@Hid@`N`
^yUzvrPyzhjUjrCunp@TNxrMeG8ljOo6pbwx2s@__XNiIyR2VG04W4si10V40544VW0N!F!X0GV	B69	eb^TE@@E`PDEG@hlfnclbbTRRbrbTrRLVbbVaTagbSwrNKTDEEUUTuKUMDh@@
>Ovxmik_qjDms1pmUHH4Z1QAWd2BMmX14Hq3GlG5mOV525k5alaC8dl9N#d4724245ZjCCFZI02X0G0	B7	fcoPp@DYAiwY{RYue[VyU[mQgAjMjX@bjBBah`DBP
;j;irzyUzvpNijhiUjrCunp@PNopMeG8ljOo4Zbwx2N@_ZXNeGcJ2VF04W4ca10V!5440W0N%X0GV	B70	ehR\I@@JNk`DNCHdlbilbbTTRRabRRatTRtJdTl\vN~AZijjjjfiZiie@@@
xts_4ZV40204014V08V!8!1-84///06V!	B71	dctDB@QNR[UUVj{fBIP
:xjxwugreoDz1_cDdcB2BJCYY08880W1F!V@Bk0Vk%1-F2V4&F$V*	B72	dcLD@@QIeY]WVjjfhJbIP
:xjwquZWeJy_1CcDhVB0CL0WV0F8c0V0F10VNBk0ckN04!1!40V!4!V0FH04(4!VV02(	B73	f`a@`@@HRYWUUTeFjfjjjABHLP
RuJfgek0b88X109V18G809J0MFNX8V#FF!N0208k04484!8!V0FF10V!210F8!8-8040	B74	dcLD@@wHeEECMPluUS@@
:xjtyuirey@yX_8ectBJC44FkGeP80_1F!WT0k0VFJ10845X808#F$F2W%80F!1#1(	B75	dcLH@@RfYeZzfjjh@@
zyxjNysXVeB2ZX58VcIgFC!FkGV@!V#KW80k!F010N452828*2&@0V!1#1(	B76	deTH@@rQQRFXuMUUBT@@
:xjwqsZWe4y_1CcDgVB0CL0WV0F8c0V0F10VNBk0ckN04!1!40V!4!V0FH04(4!VV02(	B77	dg\D@@QIe]UTjZjZjjBHad
:xjxyygrfwEzd_cD_cBD5J1GV5@080V2#VHBk0V0FF4!1!4-4+VV02(	B78	dg\D@@QIe]UTjZjjjjBh@
zyxUFTFG9X0kZ086FN0ZVR2L6Z0F039X4L3058!1OF9!1010404012_0909@F#J8X!24V841FFH1N2010	B79	fbmAP@@^BgNRJIQSIIISFcMNmFj`@@JJ`aB`@
yJup619G8F4F0F24FN#N0H$139202XV50V03!8!1V021V401610W09DWF08!2V064084#45FX0G0	B8	dg^B@DCmmIgf]^UZ``J`@@
JNsH42018&40801VN0H%2020HF058!10F16$2%2V!89#81F084c*582010	B80	fde@P@@BLGHhhhhhhlcqVoNbt@QD@d@@@
:xjxyyerjyvzfxNXfziUjb5yvpePwJpGsFSux9HggzwSVPTdo0MVG8FH0Fc0kL5a0VJ0Q1G4F!FV!202010	B81	ef]PI@@@DGEcolRZ\bbVTTbRarRdrvRbTTrQEBag`VQPtpLKTuUSUUUUUUUUUT@@@
:xjxyyerjyvzfxNXfziUjr5yvpePwJpGsFSuxOqggzwSVPTho2UXG8FH0Fc0kL5a0VJ0Q1G4F10FV!202010	B82	g`OD@T@@@BAplN_BUIeruV`qZlvgWgw{HheeEHdh\diLmdheEDdeDkEBhddhUELdPhJCG`IdJCI`JEFSKmsTuUSUUUUUUUUMSUUUUUUUUU@@@
:xjxyyerjyvzfxNXfziUjr5yvpePwJpGsFSuxOqggzwSVPTho2UXG8FH0Fc0kL5a0VJ0Q1G4F10FV!202010	B83	ej}pO@@@DGEcobZV^][P|r|bbVTTbRarRdrvRbTTRRTRlTJbrHhTL|BrJFfAacSZfjjZjjjjjjjijZjjjjh@@
:xjxyyerjyvzfxNXfzDUjb5yvpePwJpGsFSuw9HggzwS0@Tdo0MVG8FH0F80kL5a0VF0P1G4F!FV!202010	B84	ef]PI@@@DKEcolRZ\bbVTTbTUfRdrvRbTTrQEDag`VQPtpLKTuUUUUUUUUUUUT@@@
:xjxyyerjyvzfxNXfzDUjb5yvpePwJpGsFSuwOHggzwS0@Tdo0MVG8FH0F80kL5a0VF0P1G4F!FV!202010	B85	eoZpK@@@DKEcolRZ^U[W\bbVTTbTUfRdrvRbTTrVtRbrHhdL|BrJFfAauMZfjjjjjjjjjjjjjjjh@@
:xjxyyerjyvzfxNXfzDUjr5yvpePwJpGsFSuxOqggzwS0@Tho2UXG8FH0F80kL5a0VF0P1G4F10FV!202010	B86	ej}pO@@@DKEcobZV^][P|r|bbVTTbTUfRdrvRbTTRRTRlTJbrHhdL|BrJFfAacSZfjjjjjjjjjjijZjjjjh@@
:xjxyyirjy:fxsjjziUjrCzvxyPwFpMs1OuzSqwgvotZPTzoeOFG80LWFZ4kDj6FcJ0QKFFJG0cZA8206010	B87	gbNd@T@P@B@QxZGKdHtzcUfwX\noPTNGmvQQJQQQIJJHsIQQKJZhrYZSEQJJYQJqJJYHpdlY@aPX|qDaTiLV__fjjjjijjjjjjjjjjjjZjjjjjj`@@
zwxpoZNKdX48714iR88ZVN0H0V$9X462052BF11F#1V!4!V12!8089!401%1V!VF$2010	B88	ff}@p@@H\gM\bbRTRRbfVTnoQJuTD@PED@@@
TNsn42cG8c$2ZF801VN0H%392!H01#20F02$@1V02KHW080882F81!8$V04$4F2010	B89	dklL@@{\bbbTQreV`hB`@@
yJup619G8k4F4F24FN#N2H$139202XV50V03F08!1V021V401610W09DWF08!2V064084#J5FX0G0	B9	do~B@DCmmIgf]]eVhHBj@@
xvojgyqXbEue9cxVb3z@Cbp1rGgXHw0GFc0Oml12g49oF4@RFJ2C0F#12$42Fc08H1#F#80202010	B90	fig@P@@VKwHhdiheLeihhkJLUkpTuZjjjjjjfj`@@
xvojgyqXbEuX9cxVY3r@Cbp0rFgXHw0FFc0Omk12g49kF4@R0F2C0F#12$42Fc08H1*202010	B91	fa{A`@@F{dTTtbRraRdrvYKU`qjujjjjjjjjh@@
RNFY42V!8%V08#8#FN&HF!8$F04+FF!81F2%8/#	B92	deTD@@gHhheBwMLtp@@
zxxbpZuBle4TK14VDCcB08281WF0880V0F1!8BJ0Vk804$8%F$FH04&F4#V02(	B93	dg\D@@QIeUYg[ZjejhDyE@
zj_DtTacLjs3ycZF0XXB5Z54FX580B0VG805kF0FVZ!F!F1!2$20F!V!2%1V0F&2%	B94	dmLD@@sIEHheVGijjjj@@
zj_DtTaeLje3yeoFVXqDJa_40V_cFB0o180SVF1FVZ!F!F9!L01$H%2%1VF!V!1(	B95	detD@@qJZZ|yijjjh@@
zxxbpZyBlfJEM14cDCc428491nF0880V2HF01ABJ0Vm0o#FX808!4F!8112041$4F$V)V	B96	fhiA`@@HddrjlkNZqoMUUMUS@@@
zj_DtTacLjs3ycZF0XXBBZ54FX580B0VG805VF0FVZ!F!F1!2$20F%2%1V0F-	B97	dk\D@@sIEHhdcFe]jjjjh@@
:pjtyqere02pcZ0X8nB4C44mkF0P80V!FJVN0JVVFFJ!41!2$F%2/01$F!	B98	dcLH@@rQQEJKPeUTttIQGP
;j;grvwEzxKcDhcy@84CtY13c8VVhH020ABJ0VH!4J1k$V$4F10214*V0c02#V0k0	B99	efVTB@DAE`DLZQIVeIeUUYUU]UeUUDejjjZjfZijjji`BEFIrQd
<hitlist data>
<hitlistName="<selection>">
<hitlistData="P@@@@@@@@@@@@@@@@@@@@@@@@@@@@@@@@@@@@@@@@@@@@@@@@@@@@@@@@">
</hitlist data>
<datawarrior properties>
<axisColumn_2D View_0="Compound">
<axisColumn_2D View_1="Compound">
<axisColumn_3D View_0="Compound">
<axisColumn_3D View_1="Compound">
<axisColumn_3D View_2="Compound">
<chartType_2D View="scatter">
<chartType_3D View="scatter">
<columnFilter_Table="">
<columnWidth_Table_Compound="80">
<columnWidth_Table_Structure of SMILES="141">
<detailView="height[Data]=0.5;height[Structure of SMILES]=0.5">
<faceColor3D_3D View="-1250054">
<fastRendering_2D View="false">
<fastRendering_3D View="false">
<filter0="#browser#	#disabled#	Compound	B1">
<filter1="#string#	Compound">
<filter2="#structure#	Structure of SMILES">
<filterAnimation0="state=stopped">
<headerLines_Table="2">
<mainSplitting="0.73808">
<mainView="Table">
<mainViewCount="4">
<mainViewDockInfo0="root">
<mainViewDockInfo1="Table	bottom	0.495">
<mainViewDockInfo2="Table	right	0.497">
<mainViewDockInfo3="2D View	right	0.497">
<mainViewName0="Table">
<mainViewName1="2D View">
<mainViewName2="Structure of SMILES">
<mainViewName3="3D View">
<mainViewType0="tableView">
<mainViewType1="2Dview">
<mainViewType2="structureView">
<mainViewType3="3Dview">
<rightSplitting="0.6722">
<rotationMatrix_3D View00="1">
<rotationMatrix_3D View01="0">
<rotationMatrix_3D View02="0">
<rotationMatrix_3D View10="0">
<rotationMatrix_3D View11="1">
<rotationMatrix_3D View12="0">
<rotationMatrix_3D View20="0">
<rotationMatrix_3D View21="0">
<rotationMatrix_3D View22="1">
<rowHeight_Table="80">
<scaleStyle_2D View="frame">
<scaleStyle_3D View="arrows">
<scatterplotMargin_2D View="0.025">
<scatterplotMargin_3D View="0.025">
<showNaNValues_2D View="true">
<showNaNValues_3D View="true">
<structureGridColumn_Structure of SMILES="Structure of SMILES">
<structureGridColumns_Structure of SMILES="6">
</datawarrior properties>
