# Supplementary material for: First In Silico Screening of Insect Molecules for Identification of Novel Anti-Parasitic Compounds
Source: Pharmaceuticals (Basel). 2022 Jan 19;15(2):119. doi: 10.3390/ph15020119 (PMC8877563; doi:10.3390/ph15020119)
Supplement: Supplementary file 1 [file pharmaceuticals-15-00119-s001.zip › Gallinger et al_DataWarrior_Diptera.dwar]

<datawarrior-fileinfo>
<version="3.3">
<created="1638793481141">
<rowcount="95">
</datawarrior-fileinfo>
<column properties>
<columnName="SmilesFragFp">
<columnProperty="parent	Structure of SMILES">
<columnProperty="specialType	FragFp">
<columnProperty="version	1.2.1">
<columnName="Structure of SMILES">
<columnProperty="specialType	idcode">
</column properties>
SmilesFragFp	Compound	Structure of SMILES
zxUYrYx4lN4R1J0cDB8V282VVFN0c0404Il01%a8410V0Xc0cV0J0H08_GF0V50V8!J$F2!8WV0s0	D1	foAh`DDTxIPK\gHheEDcMF\TYjefij@@
zxUYrYzBlO4TGJ0cDC8c282WlFN0c0406Hl01104!Z8410V0Xc08V0J0H08_GF0V10V9!J08!F2!8WV0s0	D2	f`qh`DDTxIPG\gHheEDcDhsakMTluST@@
:xjxyyirYyUzf_cihg4TELCYYx@88F_I0G80URo0V3wk4!K02F2!FH!40V0VZ(4#V02(	D3	elTPF@@@DEMG@dfVYwV[m}UUUVijjifZjjjjj@ba@bb`
:xjxyyirYyUzf_cihg4TELCYYx@88F_IFG80URo0VIwk4!K02F2!FH!40k2VZ(4#V02(	D4	elTPF@@@DEMG@dfVYwV[m}UUUVijjifZjjfjj@bc@bbmd
:xjxyyirYyUzf_cihg4TELCYYx@88F_IHG80URo0VIwk4!K02F2!FH!41V2VZ(4#V02(	D5	ejRPF@@@DEMG@dfVYwV[m}UUUUZfjjfYjjjZZj`HhHHhkY^P
:xjxyyirYyUzf_cihg4TELCYYx@88F_I0G80URo0V3wk4!K02F2!FH!40V0VZ(4#V02(	D6	ejRPF@@@DEMG@dfVYwV[m}UUUUZfjjfYjjjjjj`HhPHhh
:xjxyyirYyUzf_cihg4TELCYYx@88F_IFG80URo0VIwk4!K02F2!FH!40k2VZ(4#V02(	D7	ejRPF@@@DEMG@dfVYwV[m}UUUUZfjjfYjjjZjj`HhpHhkY@
?rzQDwfpCez_gkceHB51dMJVd3j4W2076V81m!HJ!8Z01VVV488o!@V#VF#1X488F8101a0l0	D8	fdiPPBB^@`TT]z\bfbRbfRRK`mUSAADPpP@
xvqEcMmX1DHm1oC0X9WV0B4!F0GPFV0VG!mR0208F80XJ(V&kH1#J#F44$V!120W0	D9	fli``DJ@ERTfV]uUUjZjjjjACD@
<JzNq9X4s4IwXhF0Zk8!Zg8J!Z0Z6!B0BF!J!X4V21Z0F0V1#401#V5VV02#V0V0F!108V0	D10	dknDbFP`dFeIV{e]Nij@@bj@@
xvqEcMmX1DHm1oC0X9WV0B4!F0GPFV0VG!mR0208F80XJ(V&kH1#J#F44$V!120W0	D11	fha``DJ@ERTfV]uUZfjjjhDLP
:xjxyyirjyjzfxsibzDEjKCzn5eHwFWI80KmMBmoZOJt4@TKF060k!2W2#2X60VF0I1V!1VV0302%	D12	dg|D@@QIeY^ljgVjjjf`@
zxx_lZuBkXJDL048@Bc408080YF0880V0F!1@0F0VF%FX808)F2)F/	D14	deTH@@rQQIETuMUT@@
NsHG!kF#2%8#80F$81(8$F#1+F$2,8+F	D15	dcM@@@{IEEEDuW@QET@@
zj_DtTacLjs3ycZF0XXBCZ54FX580B0VG805VF0FVZ!F!F1!2$20F%2%1V0F-	D16	f`q@`@@XrQRJIKJDldhuUUUUU@@@
:xjxyyirjyEzfpsibhiUbKCvn_@H8FZMV08kMCoFZ0kl4N@54VR2#21!4V084*1Vc02(	D17	dk\L@@SdfUWUJnEjjjj`@
:xjxyyerjyvSfxNXAziUj_1ytomPwFlFs0SuxO6ggQwNVPTRoeU0F80F02!kH760VJ1P5FJ4#V98202010	D18	elVPF@@@D@fmd\bbrdTTRbTJvbbtVvbTLl|Jzn~Zjjjfjjjjjjjh@@
oFs444%F01#8#8-F!8%8/&V(4*6V30	D19	dglB@@P{R[UUVZ[nY`SFX
;UvUzvMzjYjyzQYf_jMzloyoYAzSFo57Rcr_3m4i0kEkOv5IMp0S2B8LV2IVV!_0TZ0X4@81d@3F2F728dk	D20	fluibDJZmEIFNAHQgHhhiieDdbb\MXLZjjhF@j@@@
:xjSas61i6g43Bcj0k42#1c8ZF!V$H0BF0V&2!4(4$4F*VV01(	D21	gOp`@dfVMZjij@@
ttH121V&4#8%V$V/!1,F//	D22	gKX@@eKbuP@
zvyzDrtrdu2q0pEanRVdVOFHW08KsAV2VHHV54a030kG66p10A3V0ZpLWI0g94Y0c1NV@ZcJ50214064GKa0lF	D23	eod\A@BBGM`DECHakgdN\gZWnrJZIJIJZEJYQJUSS`RsrIIkih@BHb`HFjXH`Vh@@
:xjxyyirfy7xf_cX__BTbJ0nk_@H8FVHV08VKRo0V1kG4805!F2#2&84*1#2#6030	D24	fes@p@@Hxhp\bfRTRbbQbJRRSUUUMSUUT@@
:xjxyyirfyEzf_ci_hBT7JCnn_@H8F_Ic08VMRo0V3JG4805!F$20F$V4*10V02(	D25	ffm@P@@HD[HhdiidhbddeScUUUMUUT@@
;j;irzyEzyosibhyUa_htn_9mRFoUcV@km1R4Z@0tC0GG!F0W8028J04V402%18VF02$80Y0G0	D26	ejZXMH@FHDLA@amgd\RP@cIIJdidddidddhmDhido`Ujijjjjjjjjjh@@
qFsJ!818V0F!24F8010N0H&12!HV18!1!84$20V02G2$8&204!4V!J%2010	D27	dklL@@htin]uxZB@f`He@
qFsJ!818V0F!24F8010N0H&120FHV18!3!94$20V02G21#8&204!4V!J%2010	D28	dg\L@@j|dTtRRJWSPPQM@Pj@
;UxTyvMjyIzfrTXn_jUj_Luk_@MNFq5gF8k_3k4Z0kOFs@516F05P@8FF08V40X#64904038B%601F	D29	fegaHDB@PkP\}GMGIMrll{vsZ|e[qZm@@TDUUUPP@@
[UzyUzvrTef_j:bLukp@UQoq5yFcphYk5ZktUHO@5Y7k95uTc0k89op1e11VB4dJ4039R040G4a0I0	D30	fegaH@N@uYp\}GOHhheDmMEXeELdsdcEjtCAPuUUUQ@@@
zj_DtTacLjs3ycoF0XXDBZ_4NX580B0kGc05Vk0FVZ80F!F1!6$20F%2%1V0F0V+	D31	dclD@@sIEHhdbtbmUUUT@@
zj_DtTacLjs3ycZF0XXBBZ54FX580B0VG805VF0FVZ!F!F1!2$20F%2%1V0F-	D32	dk\D@@sIEHhdcFe]jjjjh@@
RuJfgek0b80e!9V50F8!o0MO8V#102!8F(40Z#1F$1#1#F80c/#	D33	dmTD@@yIfVyjijaJ@@
zj_DtTacLfs3yVZ!VXBBZ44FX18080V1805VF0F0V!F#1!2&F,1V/	D34	dmLD@@qJZU]aeZjjj`@
zj_DtTaeLfu3yeo0VVaDRZZ4NX_8F80o1805Vk0F0V!F#1!H01$F#4#V#1V+2010	D36	dclL@@qTiiUUagZjjjh@@
zj_DtTacLjs3ycZF0XXBCZ54FX580B0VG805kF0FVZ!F!F1!2$20H!V!2%1V0F&202010	D37	dclL@@sTiiUuaeZjjjh@@
?v:y3zyrTmf_y:_Luk_@UOOqCgXel_3k7_FkOFO@537F0_Qe98s08c4F28!40101V7CBF01F4X0G0	D39	fik`H@D@u[rV}GdTVRbRaRbTTrRcYJuT@QUUUTP@@
:UfzvzirSzxvyttDjSmUfQhiQzjekJCznx@AEGbR@ryhWTjoqu8es0o2m4epGPjW_2ol8JK01GFNX8c8WV0s0	D40	fmT`FDTxISjmFlG^RzVsdTRbbQbTVrbRfKNFlxNZcftmUMUTuLsU@@@
zj_DtTacLjs3ycZF0XmBCZ54FX5c0B0VG80KVF0FVZ!F!F1!2$20H%2%1V0F-	D43	foA@`@@XRffe_fJuZjjjjj@@
zj_DtTacLjs3ycoF0XXDCZ_4NX580B0kGc05Vk0FVZ80F!F1!6$20F#402%1V0F0V+	D44	dk\D@@sIEHhdbVdUjjjjh@@
zj_DtTacLjs3ycoF0XXDCZ_4NX580B0kGc05Vk0FVZ80F!F1!6$20F%2%1V0F0V+	D45	dk\D@@qJZYWVdUjjjjh@@
zj_DtTacLjs3ycZF0XXBCZ54FX580B0VGc05VF0FVZ80F!F1!2$20F%2%1V0F-	D46	foA@`@@XRffUUiZUZjjjjj@@
zj_DtTacLjs3ycZF0XXBCZ54FX580B0VG805VF0FVZ!F!F1!2$20F%2%1V0F-	D47	dg|D@@qJZYWYiTzjjjj`@
:xjxyyerfmIzdo0XdrD4ha4umocPB0k1kFKVN8JVVNNJ!J1082#FF!80FL0V0V$F4%1$F!	D49	fbu@P@@HTEIeyvyvyV`qZfjjjjjA@d@
:xzxTyvUjymzezLmv_jxzbLqopNUv9q1yIcrx3H5xlOUkv81Q3lC7MT_0t89um1e14UD4fH4a@C5F4IKJ2010	D50	eodPE@@@NI@hfmckglbbbTTVabTRrbtrRXxTLJFzfZAbH`jBhjj``@@
:xjxyycrfw3xd_80WVBD4J0FV5@080VF#VF8k0V!F#1(2(4/(	D52	fic@`@@HRYyUUUUuUjjjjjjjjAJ@@
:xjxyycrfw3xd_80WVBD4J0FV5@080VF#VF8k0V!F#1(2(4/(	D53	fic@P@@HKuIgeUU]Ugfjjjjjji`@@
:xjxyycrfw3xd_80WVBD4J0FV5@080VF#VF8k0V!F#1(2(4/(	D54	fic@P@@HKuIgeUWUUgfjjjjjji`@@
:xjxyycrfw3xd_80WVBD4J0FV5@080VF#VF8k0V!F#1(2(4/(	D55	fic@P@@HKuIgeUuUUgfjjjjjji`@@
:xjxwycrfo3x9_80dVB2BJ!V48880V0F!VN8k0VF0F#1-F204/(	D56	fje@`@@HRYyuUUUVjjjZjj`RbFd
RsJYZVm0W8F21!V090808401#8$F#N$F!4/0F2%8/#	D57	fdqA@@@ILzjjjkUUTuU@`j@
:xjxqyZlfgDbW5cDhcB2CJ1GV12880V2H!VPBk0VGFF4!1!4)10204&F#VV02(	D58	dklD@@QIe]URijjff`jHF@
zxx_pZy8lXJ3K10809V4284!V!880V0F#98!VF0F)V(F204/(	D59	fby@`@@HRYuUUUUZjjZij`HdnP
:xjxyyirjyEzfpsibhiUbKCvn_@H8FZMV08kMCoFZ0kl4N@54VR2#21!4V084*1Vc02(	D60	foAA`@@HxdrjzjdipSUUUUT@@
yospJZNG8V4F41!FF05082(9X!G#8!G$V%424F!1%c(4V%F!2010	D61	dcLL@@STfVU~UZ``H@@
:xjxyucpew2pW_c0dVB6BJ0nV1@880VFF!VN8k0VFV04!1(2$F204#8/#	D62	ffuA`@@HJdsrjkjjsUUUSUTtBTPM@
xvyzBrkrd@2q0pCaYBVdVOFHW08KsAV2V0F014a010kF26K10A3!ZZHV30Z8030818V84841!1!20F560W0	D63	f`aPPBBZ@ccd\RTf{[f^myji```a``@
xtobZXq0WAF@#V40c8!41l1#8(F&F4!F/%8.2010	D64	dmTD@@UIeUUjjj@@
xtobZXq0WAF@1!V40c8!41G1#8(G&F4/)804,2010	D65	dmTD@@UIeUujjj@@
xvwjgyka_@Xm0WhVX8nc4CJ0rFNkPc#HFKVR4208FN448Z80@20V0FF10B1FH1V#cQ!44!F%6030	D66	fly@P@@JCGHhdhhhthhjLZZjiiZhLHQj\`
:xjxyycrfoAx9_c6WcB25J1GW48080V$VF8o0V2JF4!G/04#8/#	D67	f`~A`@@Bldrjr{KUUUSTFD@@
;jhzoi_D2o0pgkY4Z0410V_08KF0V0V#204B#F0A4#2!VV$4#2#V(2$8160V0	D68	defLaF`Y@HZYyJo[fji`@
;jrdzBnxJS6R0NB0NF202923!V0Z080V202$4$204!V0VV0@4F/V!4$V0F0	D69	dmVD@DBdfUWfjjh@@
zwxbJZN4VX4N414Vg804082!VN08!V!G!8BF#8,FF!4$V(4#V*	D70	diDD@@QIeeZfhHJ@
zyxjJwN4VX4NZ15Vg8040CH40VN08!W!G!8Bk#8$1&FF!4#VV(4#V*	D71	dedD@@QIefVij``d
zwtb4Z840X0N414Vg804082!VN(F!8BF#8,FF!4$V(4#V*	D72	daxD@@QIemjZBBP
:Ufzfv6rN68@L0cB0NFH101#WV!481V202%4$4&V084&4!F+V!V0F0	D73	defH@DAIe^VjjhZ`@
:Ufrdt0nR4!J0N!FF2#2#V#80V2,2(V0@4/*V0F0	D74	diFH@DAIgVZjh@@
:Ufrdv4nR482R0sB0NF2!12!1V#80V202*204%V0@4*F.V0F0	D75	defH@DAIe]fjj`@
zj_DtTacLjs3ycoF0XXDBZ54FX580B0VGc05VF0FVZ!F!F1!6$20F%2%1V#V+	D76	dmLD@@qJZYUiEZjjj`@
NuJfcek0_80e109!8N80840LFFV8!10H#N#8k$40V8%F!V1G2&8/!	D77	f`a@@@LdbbQTTTuoMUSUMTNDHyF`
NuJfcem0b8se989!9Q889_1LOFX8Z01FF0G8N02g8t4!@BFJ810V!F!V0F21%H(V!8%	D78	f`q@@@Djygg[DkQfjjjZj@@
zj_DtTacLjs3ycZF0XXBCZ54FX580B0VG805VF0FVZ!F!F1!2$20F%2%1V0F-	D79	foA@`@@XrQRJIKJEdeFjjjjj`@@
:xjxyyirjy:fxsjjziUjrCzvxyPwJpMu1SuzSqwgzotZPyzoeUHl81LWHZ1kDj6FcFWQ5kFFGVc4A8!D070	D80	ehvpC@@@DJEC@dbZYU[\bbTTrbbRfURRdRdTRRbaTTJTHhlBN~^Aay]}Zjjjjjjjjjjijfijij@@@
:xjxyygrfwEzd_cBWcBD4JCGY5@080W1V!VHBk0V80F#1/V4,V*	D81	fje@P@@H]EIeYWugmZjjjjfh@@
xts_4Zk40204014V28V!8!1#8)84#k/%2/%6V30	D82	dmTD@@QImUUjf{BJ`
:xjxyycrjw3xd_80fVBEBJ0kV5@880VFF!kN8k0VF0F#1!8$2$k204/#2010	D83	ehPPL@@@DIDf^U]UUUUUUUjjjjijjfjjhBJDOGj@
:urBrsr8e7oVpEVnFVVV82V108KG0d2V6!446V2Gk!QJV08!50k4!8Z!XF180V%X4@0F0G0174W0	D84	fhq`rFKPQ`g``|B]ZP}ddfLRVRfdeMT@ETq@u@@
:xjxyyirjyvzfxsjYziUjp5ztheHwJpGc0OmrOqgZUoOZPTxJ2S0F80212#6a6FcJ8I40F0G!410202010	D85	fmwAP@@FKV^QQQJQSQSSHzJETYip\mUUUUUTuST@@
RuFYBXk!80X!9V08H808F0GFNV8$FFG08#8k04404!8!V0FF10c!21!8!I-8040	D86	dmtH@@RVYiyVZjf@@
xvwjgiq4bAsi99SV0Cv@8d_1MOFX8g01Hs0G8t42g8OZF4@BFo810F!FV#F2920V!Q(V@#6030	D87	e`\PD@@@DLbfRdTTtRblaVfbbvgbVWPqssUUUSUUUUUUM@@@
;jr:gnQ4yGRpcjCcc2BHWsORFs0416Il0t1$a841FV0Xc0sV0K0H08_GF1V50V980J08!F6!8WX0t0	D88	fhii`DDTxIPK^yNQQJJIFZFLxhsUKMSUTGD@@
zxUYrYzBlO4TGJ0cDC8c282WkGN0c0406Il01%a8410V0Xc0cV0J0H08_GF0V50V8!J$F2!8WV0s0	D89	f`qh`DDTxIPK\gHheEDcMBsbcMTluMT@@
zxPnLYtK0N4J0F0V2N0W0N2k0FN0818!2l0502!Fk860WV0210924J0F!1@20V102@4V48081F2#WV0sF	D90	fhii`DDTxIPK^yNQQJJIFZFLxhsTCACM@@@
zwxboZs4We4P414VB80g086!VF08!V4H1!NBF!k8#V!8!V!F#1GH04(4#V#8%	D91	dg\D@@QIeUYg[ZjVjhDYy@
:xjxyyirjyjzfxsijziUjpCzvpePsFpMu0OszCkZgPot4PiKZeN2W80HWF05l6V60V0WG5#10c02#2010	D92	fikAp@@HYhoQyEDeEDhhiELlTYHZmUSUUUUMT@@
6FsF!810V$24F8#N0H&22!2V1#2)20V!G21#88#2$8%4$F2010	D94	dklDHFDH`hcX`xaIf[e~fBHbh@@
zj_DtTaeLju3yeoFVXrDSa10Nm5cHNFZ080Rk0GFZZ!9!41!H0F$H!V!20V#1(1#2010	D95	dklB@@kerQIQIFPfjjjj`@
xvojgyqXbEuu9cxVXAzeCjp1rOwmPw0GFuFOut12gBvwJZPRFo@S0k0FF12c1GH520c48Q4F44F0FV80202010	D96	eodPJ@@@CHnilbbbRdRbLrTQLtrTXDdl|RrjZYjjjjjjjjj`@@
xvwjgyqabEea9dwVY6r@5b_0rFgZHs0F280Sml50g40FF4248F2I%V040V8B2F8#1(@#6030	D97	dklJ@@PUuInUgnejjjj@@
xvurBrkr8@2o0pCZn8VWVN0H108KF2d2V4H0146011k02HK!8!10V2!8Z082!10X04820X480F014160W0	D98	enY\I@FBOhPDGLflRZVTNHgzXYIygdf{YVUfyYw_YnySRjX[Yjh@J`BB@bjjY`@@@
<xzyzUjyr;unY_izj_4vkhUMNtq_g08k_7k6_kkOHR@596F15u880NZ0V6F280V401!X788F010160W0	D99	fas`HBB@PYtZmzcbRdw[JzrsZjtgKUP@UUUUD@@
xNs_440402#14V080V08,2#84#F$V-1,V*6V30	D100	dkLD@@QImUUVinyP`h
zxx__ZsBVX0T414VBBc408281V#8$F!8BF0V0804*F)V(4#V02$V!	D101	fha@P@@H]yIeuUUmj[njZA@d@
xNs_440402#14V080V08,2#84#F$V-1/(6V30	D102	dkLD@@QImUUVinzp`h
<Drsrde6y4pEifRVhVOHmWVNKtAc2ZLFV5BaF11kO66pW0f7VCapLWIVg98YFc19X@4c4C025JF20G560WF	D103	eod\A@LBKM`EG@hakghnve{lbbbRbTRRfqRfaTtXDdL|RjzZAHhZZ@ajf`HEj@@
<hitlist data>
<hitlistName="<selection>">
<hitlistData="@@@@@@@@@@@@@@@D">
</hitlist data>
<datawarrior properties>
<axisColumn_2D View_0="Compound">
<axisColumn_2D View_1="Compound">
<axisColumn_3D View_0="Compound">
<axisColumn_3D View_1="Compound">
<axisColumn_3D View_2="Compound">
<chartType_2D View="scatter">
<chartType_3D View="scatter">
<columnFilter_Table="">
<columnWidth_Table_Compound="80">
<columnWidth_Table_Structure of SMILES="100">
<detailView="height[Data]=0.5;height[Structure of SMILES]=0.5">
<faceColor3D_3D View="-1250054">
<fastRendering_2D View="false">
<fastRendering_3D View="false">
<filter0="#browser#	#disabled#	Compound	D1">
<filter1="#string#	Compound">
<filter2="#structure#	Structure of SMILES">
<filterAnimation0="state=stopped">
<headerLines_Table="2">
<mainSplitting="0.73808">
<mainView="Table">
<mainViewCount="4">
<mainViewDockInfo0="root">
<mainViewDockInfo1="Table	bottom	0.497">
<mainViewDockInfo2="Table	right	0.498">
<mainViewDockInfo3="2D View	right	0.498">
<mainViewName0="Table">
<mainViewName1="2D View">
<mainViewName2="Structure of SMILES">
<mainViewName3="3D View">
<mainViewType0="tableView">
<mainViewType1="2Dview">
<mainViewType2="structureView">
<mainViewType3="3Dview">
<rightSplitting="0.66909">
<rotationMatrix_3D View00="1">
<rotationMatrix_3D View01="0">
<rotationMatrix_3D View02="0">
<rotationMatrix_3D View10="0">
<rotationMatrix_3D View11="1">
<rotationMatrix_3D View12="0">
<rotationMatrix_3D View20="0">
<rotationMatrix_3D View21="0">
<rotationMatrix_3D View22="1">
<rowHeight_Table="80">
<scaleStyle_2D View="frame">
<scaleStyle_3D View="arrows">
<scatterplotMargin_2D View="0.025">
<scatterplotMargin_3D View="0.025">
<showNaNValues_2D View="true">
<showNaNValues_3D View="true">
<structureGridColumn_Structure of SMILES="Structure of SMILES">
<structureGridColumns_Structure of SMILES="6">
</datawarrior properties>
