# Supplementary material for: First In Silico Screening of Insect Molecules for Identification of Novel Anti-Parasitic Compounds
Source: Pharmaceuticals (Basel). 2022 Jan 19;15(2):119. doi: 10.3390/ph15020119 (PMC8877563; doi:10.3390/ph15020119)
Supplement: Supplementary file 1 [file pharmaceuticals-15-00119-s001.zip › Gallinger et al_DataWarrior_Hemiptera.dwar]

<datawarrior-fileinfo>
<version="3.3">
<created="1638793603817">
<rowcount="210">
</datawarrior-fileinfo>
<column properties>
<columnName="SmilesFragFp">
<columnProperty="parent	Structure of SMILES">
<columnProperty="specialType	FragFp">
<columnProperty="version	1.2.1">
<columnName="Structure of SMILES">
<columnProperty="specialType	idcode">
</column properties>
SmilesFragFp	Compound	Structure of SMILES
JNsH42018&4F801VN0H%2120HH058!10F16$2#212W088980F81F084c20V&5N2010	He1	fns@p@@BMDk\bbbbbbbtQrfxkWgIZ@Hb@dfh@@@
xvojcyqVbEsm9cx0VAn@Ch_0LFJm8B0FFF0Gkt!gBlcF08R0F850F!F$FH1!V!H!4*2010	He10	fmg@`@@KrJJIZIRJIF[EJHw`qjZjjjjjfjPXpmmh
:pEtTqeMfknxcx0V9nD4gZ4yk4kPg0k0k0JVO0HVcN8F02J1!3*FH1%1!4%1#2F10	He101	fhi@`@@^rQQEJJYKRBKNjjjijj@@
:xzxyyvzfyvzezimthjyUnMzyxPUYSq5LI0phIqAtlS7kv85vEljbMQx19dCQLKcd5EABeH5aACSF0IKR2010	He104	efWPA@@@EKDfhT\\bbbbbbTTQabVRftRrTSDf`UfTQRWSVruqspNKPLDU@TEPRUSUDTT@@@
zj_DtTaeLie2yeZ0VXpBKaW4Fk18H40Z1#VV0F0Z!1!F1!J01/(V!1(	He106	dmtD@@qJYnWJjjjh@@
zj_DtTacLjs3ycZF0XXBCZ54FX580B0VG805VF0FVZ!F!F1!2$20F%2%1V0F-	He107	dg|D@@qJZYWYiTzjjjj`@
zj_DtTaeLju2yeZ0VXpBSaW4Fm_cH40ZG#VV0F0Z!1!F1!J01!2/$V!1(	He108	dcLD@@qJYnUrjjjj`@
zj_DtTaeLju2yeZFVXpBS614Fm_8H40ZG#k!F0Z801#1!J$2/!F0V+	He109	dcLD@@qJYmVrjjjj`@
zxxr_aySdYJE506DNCc5XN4Q0VF0CA122HHV5N0F0VF1q01!X0V82G6d0c891X0811080c!V@04#5F2010	He11	ff}@P@@\d{HhheEEbedddsbcM@qDUUUP@@
:xjxyyirjm:fxkjjzi4CLCzuNoPNJW3F1KkOBLkVFJs4F430eHV!1FW240k2#8!2FF04!V43$F!	He110	fbu@P@@HhGHheCEdhliiQ`XmUUSUUU@`j@
xvojceq0bAsu9890V9v88d_1LFFXNg40Fs0G0s02g0xgF0@B0o850F!F$FH12$H!4*2010	He111	fegA@@@YDhddeEEHi]EKCNcdoZZjjZjjjZhBDVd
xvwjgiq4bAsy99CVVCv88d_1MFNXNg40HsFG0s42g0xgJ4@B0o850F0FF!B0FH9X08!H!4%2#6#	He112	fmw@`D@HQvQSQIIJJJQRzJVV|dmQmMUUMUUUMTAFHr@
xvojcyqXbEu29cp0VAr@Cj_0HFoXPR0FFs0Okt10Z4tVF08R808!F!F02!F2120V!H1,2010	He113	fegA@@@YEEHhcEMhmdhhnRL{lzjjjjjiZjhBLiT
xvojcyqXbEum9cx0VAreCj_0HFomPR0FFs0Okt10ZBtcF0NR808!F!F02V0FH120V01P104*2010	He114	fmw@`@@MrJIJJKYIQQZJXpuhyzNijZjjjjjj`Hp|P
:xztyyvzjynzezTmvbj:bLuopPUvGq5wIhlh3o5wktUkQ@C37m9_P@g0OW8XJ02W4A5EfXJ038R0404N2010	He115	eolPE@@@JE@bjackgldTTbJRrRbVTrbfRXDdTLlbRfVijh`@`jjjjHH@@
zj_DtTaeLju3yeoFVXbDSa_4Nm_8HRFoGc0CkVGFZZ80O!Fd!L0G8020H!V4020V#1V0F0V$202010	He116	edRP@`@@LAEMCODbjaeco`XTifVUk]ggv^}hdbrvnjjjjjjjjjjjj@@@
xvwjgiq4bAsy99CVVCv88d_1MONXNg41HsFG8t42g0SgJ4@BFo850k0FF!B0FH9X08!H404$V@0806#	He117	fmw@`D@HQvQSQIIQJQJKqYJBeXKdmMUUUSUTuT@@
NuJfcek0_88X109!8F80940JFFX8V#F#N$l$4!8!V!F!V0F21/!8%	He118	do|@@DjWVVU[ZjjVjabDBf@
zj_DtTaeLju3yeoFVX_DSa_4Nm_8HRFoGc08kVGF4Z80O!FW!F0G8020F!V402%1!F&202010	He119	edRP@`@@LAEMCGHlnimco`X\dTTRbRfVTtTrTRtqUDbURuuUUUUUUUUUUUP@@
zxxr_aySdYJE506DNCc5XN4Q0VF0CA122HHV5N0F0VF1q01!X0V82G6d0c891X0811080c!V@04#5F2010	He12	fe{@P@@\d{HhheEEbedddddsbcM@qDUUUUT@@@
zj_DtTaeLju3yeoFVX_DSa_4Nm_8HRFoGc08kVGF4Z80O!FW!F018020F!V402%1!F&202010	He120	edRP@`@@LAEMCGHlnimco`X\dTTRbRfrTtTrTRtqUDbURuuUUUUUUUUUUUP@@
:xjxyyirYyUzf_cihg4TEL9WY_@88FZH0G80TRo0V3Ro4!K02F2!F2$V!Z(4#k02(	He121	emUPF@@@DIEOHlbbRbRRRTTNRRRRRRRRRRRZfjfifjjjjjjjj@PHeD
xvojgyqXbEuu9cxVYAz@Cjp1rOwmPw4GFsFSut12gBSwJ4@RNo@U0k0GF1280FH52Fc08Q5144F0FV80202010	He122	elVPN@@@CHfam`\bbTTTRdRvdVsdtJbdhDtB|rRjZZjjjjjjjjjjh@@
:xjxyyirjy:fxsibziUjr9zvheHwJpLVGSmrSqwZUotZPTpJX7Xk8FH104406DZVcJ024W40GVc0A08%	He123	fj}@P@@HCgHheEeDhiYmBLtzwfijjZjfj@@
:xjxwygrfoEz9_cB_cB24JC1Y48080W3#VHBk0V!k4!G/V4,V02(	He124	fdi@`@@HRYVWUUPqZjjjjj`R`@
:rjtyqerjuQzeoFXfhDSjb5ump8PNJoGc18kd1J4Z7RO#1Z2FV180H0F!V402%504*2V10	He125	flyap@D`pIVkQrQQQJIKFYJdjjjjijxDKP
:yzBrsrde6q0pEaYRVdVOHmW08KtAV2V6FV54a81FkN2EKW0A3V0ZoLV3VZ92Y0818V@484W!34020G570V0	He126	fbeQrFAA`cAKIr@HIpYsvRRGQQZZESQQejBBFjXaz`@
zxxrpauOte4PK!am9chVN2HllN0RACX0HI0K8041Wo86!V0fW0d25Hl1889120811294c24X04F#KN2010	He127	fhy@P@@BlGHhhhhheMvZUxuf`fBjIH@@
xvwjgyqZbEsu9dxVVAv@Ch_1qORmNg4GFkFGst42g4xgJ02RFJ8C0k01F!g!H4V0V!F4140F!V!806010	He128	fcoA`D@HJcdfyufyY~[YmzoU{ZZjjjjjiZjACB@
xvwjgyqabEuy99xVYEz@9jp1rNwmPw4GHkFOmx52w8SwJ4@R8o@50k0FFW0B0FHCVFcF0P4144!F0@#D050	He129	flu@PD@HdeGYEMDhhiBcLIRm^btuUUUST@@
zxxr_aySdYJE506DNCc5XN4Q0VF0CA122HHV5N0F0VF1q01!X0V82G6d0c891X0811080c!V@04#5F2010	He13	fas@P@@\d{HhheEEbeddddsbcM@qDUUUU@@@
xvwjgyqabEuy99xVYEz@9jp1rNwqPw4GHkFOmx52w8SwJ4@R8o@50k0FFW2B0FPCVFcF0P4144F0F0@#6010	He130	fbmAPB@HdgJNsvQSQJJJPhsPReZ}Eijjjjfj@@
:xjxyyirjy:fxsjjzDUjrCzvwuPwJpIkGOmzSmwcxwx4@Txo@K2k8FJW0g0FLjZFcF0P41J410k0A#D050	He131	enYPA@H@DIHfkofTNrJZIQQRYHqPkYIISSIIHQQSPHiijjjjZijjjjjj`@@
xvwjgyqabEuy99xVYEz@9jp1rNwqPw4GHkFOmx52w8SwJ4@R8o@50k0FFW2B0FPCVFcF0P4144F0F0@#6010	He132	fbmAPB@HdgJNsvQSQJJJPhsPReZ}Eijjjjfj@@
JNsH42018&4F801VN0H%21202H05#10F02$2#212W0809#81F080820V&5F2010	He133	ef[PA@@@EKNclRZ\bbbbbbTRaabRRRffbZS@fdSfPQRUVpMtKrKP@DD@@ADDE@t@D@@@
oNsL46018!F0104FN01VN0H%21202H05#10F020V!2!4212W090980Fc1F0@4824V&5F6010	He134	ea_PE@H@EKNc`XZV^X^JDaHRDaHQHQHJBaDQDQHrDaHPTQ`SRIsHHiJkYF{Exeh@BB@@@bBBZAh@H@@@
zxUnrYzKtO4R302aD98WVN2dVGN0B3404HGV51X8!k1610V0e10d04JkF095KY0V1129!J0201!4010V0FV	He135	f`iQB@LFX@HrQQZFJIKXhhsoTtta@T@@@
:xjxiy8rjwYS9ON03nDA840yk0X0c0VF!GFF82cVFVF!6V!82#F02#244$H/!	He136	fly@`@@HrJKIRJYSEPVfjjjfih@@
RuJfgem0b8sX989V19I889p0MFNX8Z!FNFG0s02g8OV44@B0F850k0FF1080F212F808P/!	He137	f`iA@@@YEDhhhcmJ\ykQffjjjj`@@
xvojcyqXbEum9cx0VAr@Ch_0qFoXPw0FFN0Gkt12gBOcF0@R8F@10k!F$FH120V!P104%80802010	He138	ff}@`@@UrJJQJVIPkJK\DZuUUUUUMT`aE@
:wjwyyXbjymCdx0VArDChb0qFoXPw0kFN1Gkt92gBtcF0@R8F@10k!F$FH160V!P104%80802010	He139	fikA`@@HGdTVRbrbbdVQdwdejuSUTuUUUPHTP
zxxr_aySdYJE506D8Cc5XN4Q0VF0CA022HFV5N0F0VF1q01!X0V80F6c0V891X0811080c#204#502010	He14	fleA`@@\edTTRbbqrRSNJLtCDQUU@@@
:xjxyyirjyzSdxVgEzDChb9rloXPw0kHN1GktCHggtck4@R8F@10k!F$FH160V!P104#V0@0802010	He140	eaypB@@@DD^|bbRRRbVRTRbdRrvdrNRRRRRRRRRSRqssUTuUUTuUUUUUUUUUUUPDGB@
:xjxyyirjyzSdxVgEzDChb9rloXPw0kHN1GktCHggtck4@R8F@10k!F$FH160V!P104#V0@0802010	He141	ef~pB@@@DDZ|bbRRRbVRTRbdRrvdrNRRRRRRRRSRqssUTuUUTuUUUUUUUUUUTAAp`
xvojceq0bEsu98O0VAv@9d_1LNFXNg41Fs0GFt02g8SgF0@B0o810k!F$FH120V!P014(802010	He142	ff}@`@@UrIQJIQIYRZWLE[uMUUUUMU@aE@
:wjwiy0bjwuC9O0VAvD9db1LNFXNg4WFs1GFt82g8xgF0@B0o810k!F$FH160V!P014(802010	He143	fikA`@@HsdTVRbrbbdRRlgduZuSUTuUUUPHTP
:xjxiyBrjwzS9SVgEvD9db9MtFXNg4WHs1GFtBHgcxgk4@B0o810k!F$FH160V!P014#V020802010	He144	eaypB@@@DMn|bbRRRbVRTRbdRRVLfjRRRRRRRRRSRuwsUTuUUTuUUUUUUUUUUUPDGB@
:xjxiyBrjwzS9SVgEvD9db9MtFXNg4WHs1GFtBHgcxgk4@B0o810k!F$FH160V!P014#V020802010	He145	ef~pB@@@DMj|bbRRRbVRTRbdRRVLfjRRRRRRRRSRuwsUTuUUTuUUUUUUUUUUTAAp`
wuwjgim0b8su999!9Q889_1LOFX8Z01FNFG8s02g0Og40@BFJ010k!F!8!H0X$H!4$V!806#	He146	ff}@`D@HQvQSJKJJJSIFRpTyZZjfjjjhDLH
zwzrLbOGdF4F0K0DFN0lVN0H%292BLm258!11F960W!2404X1XW8989@FFc1F2@4c25V40FF!5Na0G0	He147	enUXC@DLPAHdjfnemckjVnN{HhhhhhhmDeELhUKDudeNEMOGLo`V`BHHIbZBZ@jf`@HOB@
:xjxiyDriTjUACsj9vBPf49MvNaNR0Z#GPDRLccQ4N0866Z80F#F024!224F0F0G&V018&	He148	fhq@`@@HrJIQKSRXqVfjjjij@@
zj_DtTaeLju3yeoFVXbDSa_4Nm_8HRFoGc0CkVGFZZ80O!Fd!L0G8020H!V4020V#1VFF0V$202010	He149	easpE`@@LAEMCODbjimkgdRV^U]SWXzv~|dTTRbRdrrbtRVTRffrbVfJvbTTrUDdVQpMHj^]UUUUUUUUUUUUUUUUUUUP@@
zxxr_aySdYJE506D8Cc5XN4Q0VF0CA022HFV5N0F0VF1q01!X0V80F6c0V891X0811080c#204#502010	He15	fjmA`@@\edTTRbbqrRRSNJLtCDQUUT@@@
zxzrLbtJWN4T0G0eDR0O082FlFN081g!HG258#Go962WV0Y80CXZJGG0N1PHFV11X@4VJ5084F!FG0a0Fk	He150	fakPHFB^@rJ\e[uOE{oYEEEDieDdiigNJe[pV`XJbeffR@@
?y;Q:pviv:Ujz5umbfyRFxxvSUkzSlZqQqO0gzh52T2SDs26M2IW4Vi4X0JH5cLN1FX01VX020G0	He151	edqxM@HO`DMHlnk`X[W_irJIQQIRJHsQYIQPqIQYQIIXiEJAV^NIUSKGXtxrmPTEUEUUUSUUUUMUQUTA@k@
xvojcyqVbAse9cx!9veBh_1qOJX8g0GFs0Gss02g8OZF0PRFoc50F!F$F2520V01O1&V$2F10	He152	eolPH@@@LbbRfTRrTtRLVTbThxdt\|brfvjijjjjjjjjjh@@
:xjxiyDriqfUASshAziH951ysNZNwFZ4F0GN@CHgcN4NV266488HV!F0240F254k#P&V01(	He153	f`a@`@@HrJIQFIRIJtuUTuU@@@
:xjhiyDbjyjC3CsjEtB3AK9MsNaNs01HH08IJRHJcl0s4@a6H840F04F10Z1G@!F8F08F%V03(	He154	dclD@@QIeeYkaejijj@@
:xzxyyvzjynzezynv_j:bLyohPUQGq5wI8lh3k5wFtUFO@5Q7k0_TPg0O88XL1@048B4d25238R4!4R2010	He155	eodPE@@@FMHljackglbbbbbLRvTRLRbfRXdTLBRfVZBbH`Hjjjj``@@
>UvznqlzysDmt4qqxXLaaZN0VtqC5Y211041GFF0X30514G4W9e489F8c#V4160205VZ01FVH!X0G0	He156	fbe`p@D@XxJ\yEEeDhdeECkQZjhHJb`@@
xvojceq0bAsu9890V9v88d_1LOFXNg41FH0G8t!g8SgF0@B0Z850k!F#1GH1$VP!4%80802010	He158	fmw@`@@KrIQQIZJQYGQYJJgC^CFfjijjjjZj`HdmP
xvwjgiq4bAsu99CVV9v88d_1LONXNg41FHFG8t40g8SgJ0@B0Z850k!F!B1GH1V#VP!4%80806010	He159	fcoA`D@HvclbfbrTTtRbvTRbMoEZM[SUUUUTmUUPDX\h
xuojcem0b@su9890V9Q889_1LOFX8Z01FH0G8s!g8Og!@B0Z850k!F#1GH1$VP!4(802010	He160	fegA@@@IKNlwKOllf]foYtuUUUUKUUPDHTh
xuwjgim4b@su99CVV9Q889_1LONX8Z01FHFG8s40g8Og40@B0Z850k!F!B1GH1V#VP!4(806#	He161	fmw@`D@HQrS\zs\l~rs[qVcVtuUUUUKUUPDX\h
xuojcem0b@su9890V9Q889_1LOFX8Z!FF0G0s02g8tg!@BFJ850k!F!V0FH1%N!4(802010	He162	fegA@@@IKNlwKOllf]fhytuUUUUMSUPDHTh
xuwjgim4b@su99CVV9Q889_1LONX8Z!FFFG0s42g8tg40@BFJ850k!F!g0FH1V$N!4(806#	He163	fmw@`D@HQrS\zs\l~rs[qVsVtuUUUUMSUPDX\h
:xjxyqirjuvzfxkXfzDSj_5yvwePwFoGkFSmxKLgZQwS0@RlJ@E2F80F!B!H6V0VF0F404FF#1#6F!	He164	fcA`D@HJcdfyufyY~[YmxmZ}WmijjjjjjijjACB@
:pjtyqerjuvzexFXfzDSj_5yvoePwFoGk0SmxGLgZQwO0@RlJ@E2F80F%H6!VF0F404FF#1#2F10	He165	fmo@`@@KrQQJYQJHqRsYJJBIZT[rZjjjijjijj`PZ`
JNsH42018&4F801VN0H%2120HH058!10F16$2#212W08898!81F084c20V&5N2010	He166	ffcAp@@B}EIZyEEEEEDihmJVJtFvV`BHBabh@@@
TNPn62dG8N$2Z0801VN0F0FN!3#HFV50V#k1601V0@10104JkF0814Y!1F284V402$4010V0Fk	He167	fagq@@BRlCHhhheEDddbedivk^Bfk^mAI@QP@@P@@@
:xjxiy@riyYSAONV3rDPf40yk0VFsFV#GFFN2cVG0N086Z0282#F02#244$H)1(	He168	dg\D@@SHhlhiLYpmUUTt@@
:xjxiyDriyjUASsg3ziPf49zn0VFsFZ420GFHRHcVG4N08aZ4282#F12041244$H&V01(	He169	fhq@`@@HrJIIQPrXqVfjfjjZ@@
zxxr_aySdYJE506D8Cc5XN4Q0VF0CA022HFV5N0F0VF1q01!X0V80F6c0V891X0811080c#204#502010	He17	fmgA`@@\edTTRbbqrRRRRRSNJLtCDQUUUUT@@@
:xzxyyvzjyvzezymvhj:rMzyxPUQSr5yI8ph3q5xFxUoO@5vjlV7UQx1O9CvL5@WCDEBfH4aACR!3KR2010	He170	ebup@`@@KO@bj`T\ZVU[Xt||bbbbbbTRbbTubcbRbTRfwbTTrS@fdSeRqsqLKKokPMDULAU@PEUEUUUUTPT@@@
:xzxyyvzjyvzezymvhj:rMzyxPUQSr5yI8ph3q5xFxUoO@5vjlV7UQx1O9CvL1@WCDEBfH4aACR!3KR2010	He171	elypO@@@EKOJohTRZYSPxt|bbbbbbTRalRTTLRTRbTv|RbfRXDtblRfvnqAim]ZAhbibB`HBjbjjjjjHJ@@@
:xzxyy:jy:ezymzjj:rM:xTUzSrMyIhzhImhxUxUkQPxvjnibUQzWt9CvTU@W_CjCfn5qQCSkRISR2010	He173	ejspH`@@AKHdbfe`\ZV^[WPt|bbbbbbTRrabVRfffTTRtT|RRafXtTBlrRzv^IUeucSZAhJjJjjjjhIjBJZjhjb@@@
JNsH42018&4F801VN0H%21202H058!10F06$2#212W0809#81F284c20V&5N2010	He174	efSPA@@@ECJihT\\bbbbbbbTUtRRTttJRTWDf`SbTVRsvupIKP@DP@@UDA@ME@D@@@
oNsL42018!F#4FN01VN0H%21202H05#10F02$2!4212W090980F81F0@0824V&5F2010	He175	enWPI@@@EKNc`RZV\bbbbbbTRaabRRRfbTWRXDtb\rBJRjvanQ^qZ@@``@@H``jAh@H@@@
:xzSqNpdX4sZ1Eiys0_VO2H0ZNF8Y9X4LIV58Bk3OkO60GV02CVCXKLp09g9QFGg15A3BcH5V84pF0H5N@050	He176	feg@H@@HuYMV}rJIQQQYQSZIEILyhOlmTlDpUESUD@tPu@
zxznLYOKdF4R0J0D@B0WVN2HV0F183224MG058$k86$Yh08V4LV!891F0c31V90841040F#K0X0GV	He177	fhiaa@DBLxDQRHrJIQFZJJXcOAijfBHD@@
:xzxyyvzfyvzezimtjjyUnMzyxPUYSq5LI5phIqftlS7kv8CzEnjbMQx19dCQLKcd5EAEemKaACSF0IKR2010	He178	eaPpE@@@EKDlnh\RZ\bbbbbbTTQdLRJTvbTrTsDf`UaTURPwQvsuwrMKPLDU@UATDeUMTQQP@@
:xzxyyvzjyvzezynvzj:rMzyxuUzSrKyIxrxIqjxtxUoQTCvjvYrUQx1vdCvLM@tCSEDfmKqACR0C3KR2010	He179	ei_PM@@@EKO@bodRZV\bbbbbbTRajRabbbTRbVbXDtblRJzvn^qaYZAhbibjhJHjajhjH@@
zxxr_aySdYJE506D8Cc5XN4Q0VF0CA022HFV5N0F0VF1q01!X0V80F6c0V891X0811080c#204#502010	He18	fikA`@@\edTTRbbqrRRRRSNJLtCDQUUUU@@@
:xzxyyvzjyvzezynvzj:rMzyxuUzSrKyIxrxIqjxtxUoQTCvjvYrUQx1vdCvLM@tCSEDfmKqACR0C3KR2010	He180	eePpC@@@AK@dlb`\ZV^RaHRDaHRDRDRDQHqHfDaHQHQHQLaFEMHgB`acgobT^V`ZHjhZj`hbjFjbh`@@
xuojcem0b@su9890V9Q80951LNFX8!10N0G0N02B0Gg!840J840F!F%H&H!4*2F10	He181	f`qA@@@IKNlunhugTuUUTtBBD
zxzlrWzOtGJGIJ0D0O0G2N2HV2!g30280l211!1F0820W!210204m084082!c1!L48*40X0l0	He182	fgppDDNr@QjsNz\bbTRbVfJRRTtTVbk[nuAPTUUSAA@@@@
xvojgyqXbEum9cxVYAre5Ep0rFwmPs0F0FFKmS12BBFsJZPB8F@I0k0FF1280kH10F8J9A0F44!F4$2010	He183	fbeAP@@TU[NQQJQSJHeJI`ffjjjfjACt@
oNsL42018!F#4FN01VN0H%2120HH058!10F16$2!4212W098980F81F0@4c24V&5N2010	He184	ffcAp@@JMxNZyEEEEEEDeKUnBuErV`BH`XJh@@@
JNsH42018&4F801VN0H%2120HH058!10F16$2#212W08898!81F084c20V&5N2010	He185	fj}@p@@B}GI\bbbbbbTtVnXkP[IZ@H`JDj@@@
JNsH42018&4F801VN0H%2120HH058!10F16$2#212W08898!81F084c20V&5N2010	He186	fj}@p@@BMzN\bbbbbbbtQNxkPWIZ@HbBDj@@@
:xUxTyvUjy3zerTmf_j:_Luk_@UQGq5yHcph3k5ZFlUFO@536k07Q@d0s89c41@1F0B4dH0VA9B#KR2010	He187	e`\PM@@@ACOHbjikgolbbbbbbbtVQtVTtrWBf`SfRvsPADPPqUUUUA@@@
JNsH42018&4F801VN0H%2120HH058!10F16$2#212W08898!81F084c20V&5N2010	He188	fj}@p@@JMxN\bbbbbbbRejxKTWIZ@HbA`j@@@
:xUxTyvUjy3zerTmf_j:_Luk_@UQOq5yHcph3k7_FlUFO@536k07Q@d0s89c41@9F0B4dH0VACBF01KR2010	He189	e`\PM@@@ECO@bjikgolbbbbbbbRbMTVTtrW@fdSfRvsPADPLQUUUUA@@@
zxxr_aySdYJE506D8Cc5XN4Q0VF0CA022HFV5N0F0VF1q01!X0V80F6c0V891X0811080c#204#502010	He19	fncA`@@\edTTRbbqrRRRSNJLtCDQUUUP@@
JNsH42018&4F801VN0H%2120HH058!10F16$2#212W08898!81F084c20V&5N2010	He190	fj}@p@@BCGI\bbbbbbTrtIXkWkIZ@H`HXj@@@
JNsH42018&4F801VN0H%2120HH058!10F16$2#212W08898!81F084c20V&5N2010	He191	fj}@p@@BMzI\bbbbbbbtQNxkPWIZ@HbBDj@@@
oNsL46018!F0104FN01VN0H%2120HH058!10F960V!2!4212W0989@0Fc1F0@4c24V&5N6010	He192	fak@HD@J|DmV}{vQQQQQQJIPjiQ`mQleh@b@fBih@@@
oNsL46018!F0104FN01VN0H%2120HH058!10F960V!2!4212W0989@0Fc1F0@4c24V&5N6010	He193	fak@HD@B}DmV}{vQQQQQQJZKHyQbmAleh@b@hRih@@@
:xjxiy@rjy3SAFNV3rDHY_0Pk0VFNFVF!OFFO0ZV10N!64!4!8*40V!F)1(	He194	dg\D@@QIgYexUZjjjh@@
zj_DtTaeLie2yXo0VXbDS6W4Fk18H!o1!5VV1FVZ!1#1!L01/#V#V+	He195	dcLD@@qJZ[Uqjjjj`@
LNsH40818V$24F801VN0H&12!HV1#10F&20V02G2!8088!8#848!V!4%2010	He196	dg\B@@ESRYmYUzV`BJh@@
oNsL46018!F0104FN01VN0H%2120HH058!10F960V!2!4212W0989@FFc1F0@4c24V!F#5N6010	He197	fi{AHB@BMDmV}GWa}dTTTTTTVbNTrgEZ|yKPADPDdtt@@@
xvwjgyqabEuy99xVYEz@9jp1rNwmPw4GHkFOmx52w8UwJ4@R8o@C0k0FFW0B0FHCVFcF0P4G44!F0@#D050	He198	fbmAPD@HdGJNrJZIQQREKPbTkWdmMUUUUMP@@
:xjxyyirjy:fxsjjzDUjrCzvwuPwJpIkGOmzSmwczwx4@Txo@S2k8FJW0g0FLjZFcF0P4GJ410k0A#D050	He199	eaUPI@H@DIHdng`^TNrJZIQQRYIZJU[IIJZYIIBJJZAUMMUUUTuSUUUUUU@@@
:xUxTyvUjy3zerTmf_j:_Luk_@UQGq5yHcph3k5ZFlUFO@536k07Q@d0s89c4G@1F0B4dH0VA9B#KR2010	He2	edZPM@@@ACHjnimo`X\bbbbbbbtVVTtUTtrWBfgcfQusPADPDqMUUUTD@@@
>Ovxmik_qjDms1omUHH4Z1QAWd2BKXX14Hq3GlG1mO0525k5ZlXC8dl8N0F0c4520205ZjCCFZI02X0G0	He20	fcoPp@DCAPVVkRYyYnUWo]XRoIbUjjh@@BJjZ@@@
oNsL42018!F#4FN01VN0H%2120HH058!10F16$2!4212W098980F81F0@4c24V&5N2010	He200	fj}@p@@BLEI\bbbbbbbrNvxkWgQZ@Hb@Rj@@@
JNsH42018&4F801VN0H%2120HH058!10F16$2#212W0889#81F084c20V&5N2010	He201	fbmAP@@BBgNQQQQQQJYXybm^mEh@b@aJ`@@
:xUxTyvUjy3zerTmf_j:_Luk_@UQGq5yHcph3k5ZFlUFO@536k07Q@d0s89V41@1F0B4dH0VA9B#KR2010	He202	eodPE@@@ACHlfackglbbbbbbbRQtVRafRxTtB\RfVZ@HbBDjjjj``@@
JNsH42018&4F801VN0H%2120HH058!10F16$2#212W0889#81F084c2)5N2010	He203	fbmAP@@JMxNQQQQQQQIRo`mQ\eh@bHFB`@@
oNsL46018!F0104FN01VN0H%2120HH058!10F960V!2!4212W0989@0Fc1F0@4c24V&5N6010	He204	fnsApD@BMDmVu{HhhhhhhmD\inJuyrV`BH`IIj@@@
oNsL46018!F0104FN01VN0H%2120HH058!10F960V!2!4212W0989@0Fc1F0@4c24V&5N6010	He205	fnsApD@BCdmVmyIfYfVw_Ybm^mEh@b@aJf`@@
JFcF4!18&4F8010N0H%212!H018!1#2)212$8#81#4820V&4N@050	He206	dcLB@@i]RVYm~e``b`@@
:xzxyyvzjyIzfrTmv_jUzbLump@UQGqKwI8lhQo5olsUFt@_37k9_TP@0G88X40a102D0d24038R#4N2010	He207	edZPM@@@DFIMKOJic`\bbrbTTrVfbTTVebvbaaWPvqssUUUUP@PEDttDA@]@
:xzxyyvUjyIzerTmv_jUzbLukp@UQGq5wI8lh3k5oksUFt@537k9_TP80G88X40X102D0d24038R#4N2010	He208	eodPE@@@JEOBfackgdf^Vy{e^UnuxdL\brfVZZ``BBJjjj``HLD
:xjxiy8rioYS9ON2AnD2940Tk0V8c0V0F0GH982VcF0F086+2!F2340V!I0F/	He209	dg\D@@QIgVei]ZjjZjFh@
>Ovxmik_qjDms1pmUHH4Z1QAWd2BMmX14Hq3GlG5mOV525k5alaC8dl9N#d4724245ZjCCFZI02X0G0	He21	fcoPp@DYAiwY{RYue[VyU[mQgAjMjX@bjBBah`DBP
zj_DtTaeLju3yeoFVXrDRZ_4Nm_cHB0oGc05kk1FVZ80G!J1!601!20F%2%1V0F0V!1(	He210	dk\D@@sIEHhdcfdUjjjjh@@
zj_DtTacLjs3ycZF0XmBBZ54FX5c0B0VG805kF0FVZ!F!F1!2$20F%2%1V0F-	He211	dg|D@@sIEHhdcDtkmUUUUP@@
:xjxyyirjy:fxsjbziUjpCzvhyHwFpMc0SurSqwZvotZPTzJXUHk80HWHZ4VDi6kcJ0IK0JJGVcVA8@02F10	He216	ffkAp@@HDjrRyEDheEHmMEKBTyhNTyKUjjjjZjjj`@@
:xzxyyvzjyvzezynvzj:rMzyxuUzSr5yIxrxIqjhOSUoQTCvjvarUQx1v9CvHK@txRjEfmKqACSNO3KR2010	He217	eePpC@@@EKODbj`\ZV^\bbbbbbTRaeTfLTtRbTRtS@f`UfQWQswqJOKPMDUIUUPTQUCUQTP@@
:xzxyyvzjyvzezynvzj:rMzyxuUzSr5yIxrxIqjhOSUoQTCvjvarUQx1v9CvHK@txRjEfmKqACSNO3KR2010	He218	ei_PM@@@EKOLbodRZV\bbbbbbTRajdQbfbTRbVbXDtBlRrZvn^qaYZAhbiJjhJHjajhjH@@
:xzxyqvzjuvzexqnvzjxzrM:xuTzSrKyISzxILhxSxUoQRtzjUarEQr1Q9CvL7@lxSjEjnKqNhOsO3MR2010	He219	eeXpC@@@AKHdljflZ^Q\bbbbbbTrTTJdvLRtRTTRSFbgeaTPptupLKJNKPMAUEUUUAQETMQUD@@@
:xzxyqvzjuvzexqnvzjxzrM:xuTzSrKyISzxILhxSxUoQRtzjUarEQr1Q9CvL7@lxSjEjmKqNhONO3MR2010	He220	eiPpM@@@AKHdbjdRV^\bbbbbbTrTQTfQbVbRbbRXtT|lrbzzFN~AiaQZAhJhjjj`hbjFhjb@@@
:xzxyqvzjuvzexqnvzjxzrM:xuTzSrKyISzxILhxSxUoQRtzjUarEQr1Q9CvL7@lxSjEjnKqNhOsO3MR2010	He221	eeXpC@@@AKHdljflZ^Q\bbbbbbTrTTJdvLRtRTTRSFbgeaTPptupLKJNKPMAUEUUUAQETMQUD@@@
:xzxyy:jyvzezyuvjj:rMzyxPUvSr5yIhphIqjxlxUkO@CzjnjbUUx1tdCvqKed5DEEdmKaACSF4IKR2010	He223	el}pO@@@EKOLbni`^U]S[P|bbbbbbTTRtaRTVVRbrTrbRVSbXdtBljbZFv^qaiIE}CZAbbjFjjjdjHjIjjjJJH@@
:xzxyqvzjmnzexamvbjoSnLjqZNDYOq5JI5n93HWxsO3kI81Q7I5b7P_19WBPLG8WZC@7@m568C9F0IJR2010	He224	eaPpE@@@NMCLicojV\bbbTTTtRVTTRTJbTrajSBde`UTWVRsTuvKrOqKPTAQAUDUEEQTtETP@@
:xzxyq:ju:exqmzjjxzrM:xRTjSrMyICzdIHdxUS7kINtvjIib7QrWO9CvTU@W_CjCen5qNCOkNISR2010	He227	eePpC@@@AK@hlecd\Z^\bbbbbbTvTJvfbbbebRTLsFbgebTQVwspKOKPMAUEUUALDTuUQTP@@
:xzxyq:ju:exqmzjjxzrM:xRTjSrMyICzdIHdxUS7kINtvjIib7QrWO9CvTU@W_CjCen5qNCOkNISR2010	He228	ei_PM@@@AK@hlecd\V\bbbbbbTvTJvfbbbebRQbXtT|lRbJv~^AiYZAhJhjjhI`bfjhjH@@
xNsM460G820F0104FN0WVN0H%2920LH058!10F960W!2!4212W0989@FFc1F2@4c24V!FF!5N6010	He229	elVPM@D@AHbjfiemcdZnv{HhhhhhhmEhieLiXflnEMOGDgof`BHHIIhIhBj@@`|h@
JNsH4!18&4F801VN0H%212!H018!10F02$2#202V0808#810284820V&4N2010	He230	edZPA@@@FKNcko`\bbfbfbtRftTRbQTR`fgbUPrssPPPT@@E@UDp@AAhP@
;j;irzy;CcjbgJ@2LC_fdMkVoWf0W2HLBo8Va0V661H!BX0VW484o!8V4!VF!8!VVX%V0F0	He24	faca`@J@PIIeomUUUUHqjjZjjjjjFB@@
zwznLYOGdF4F0J0DF80lVN2H&92B5n21#11k#1#4!X5m088088!8!V84!1V4!F$X0G0	He25	do~B@FAS]IfUV{GV``hZ@@
>Ovxmik_qjDms1omUHH4Z1QAWd2BKXX14Hq3GlG1mO0525k5ZlXC8dl8N0F0c4520205ZjCCFZI02X0G0	He26	fcoPp@DCAPQ^krJKQJJZIIIJGKJBUyLZmUU@@@TUSP@@@
>Ovxmik_qjDms1pmUHH4Z1QAWd2BMmX14Hq3GlG5mOV525k5alaC8dl9N#d4724245ZjCCFZI02X0G0	He27	fcoPp@D^AivY{rJKIQISISIQPiPjLxHumS@DUUL@QD@`R@
>QvxmikpqhDms1oqUHH4Z1Q2VdXR5Y@14Fq1GFF1mQ0504F4VWX689FB8#V4520205Z_89FVH02X0G0	He28	fbeaP@D@hJN\bbtRbRfRtHTmUUTDDP@@
>QvxmikpqhDms1oqUHH4Z1Q2VdXB5Y214Fq1GFF1mQ0504F4VWX489F88#V4520205Z_89FVH02X0G0	He29	flyaP@D@hHJ\bbtRfTRVa}EjjjBBH@@
JNsH42018&4F801VN0H%2120HH058!10F16$2#212W088980F81F084c20V&5N2010	He3	fakAp@@JMxIVyEEEEEEDeKJeNBuErV`BH`XJf`@@
=rOltmgkZoCDlc0pXNHH0V1I0V9XB5n21!k11k!FI#4!X5m488VB8!8!V84!1V488J#2X0G0	He30	fdiaP@N@X[tTfYeUmnUf`hJbZHXh@@
vh70n1b8FGF3H4%F%2!V#8/,4*F-1V0k0	He32	dmW@C@yPgiVTiUWZjjh@@
:UvzvzyzSyzvytuEzSuzfrCzUhzioJKj3l2@zIaNJzw_ZTzqRVCnV@p4f4W41DiVoBls0J91R1VNV8c80V0F0	He33	elR\J@@DML`NA@albbTRbLrbeTRbbVVrRHXvnZjVjjZjA`RYh@pvWhE@
?vzyinxqzTmvrwrUrHyo1vzvtHwMXjrBIq7xlt9mSECQ7v7onej@hldPHI0gJSX22mKajCENonGTX0G0	He34	eeW\I@@DMJPJINgd\VQ\bbtbTTTtRRRTTRRJrtqVdeagaVsUpIKUUUPAP@pDPUEST@@@@
;jyzxX_TjkXox93e3m5EP4Z!I@VV8dFt7XB0Y0@kP4VT#F2080k480u0FH0l0X4030V440FF$22010	He35	dcNL@DCmrJJIQEDsUMUTEP@
:xzxTyzUjynzfzymfpi:_LuoxeUQOq5wHclh7k7hFsSFO@5AEk0_Q@t0sB8cL0X80840125VACCN03FR6010	He36	fgAHD@Hbdo]gncdfyufy]^V[WpQsZZj`HJjjjh`Pp`
:xjxyyirjyjzfxsjbziUjpCzvhiHwFpMc0SurSqwZvotZPTzJXUHl80HWHZ4VDi6kcJ0HKVFFGVcVA8@02F10	He37	fjs@p@@HDZpTfVVenYdcNR]EqPqZjjjjijj`@@
:xzxyyvzjyvzezymvhj:rMzyxPUQSr5yI8ph3q7xFxUoO@5vjlV7UQx1O9CvLK@dCDEBfH4aACNF03KR2010	He38	ebup@`@@KOLjfc`T\^UW_T||bbbbbbTRTtjbfVbVfTRTJbfTrS@f`UaPuwqHinokPMDUHETATAUEUUUUTPT@@@
:xzxyyvzjyvzezymvhj:rMzyxPUQSr5yI8ph3q7xFxUoO@5vjlV7UQx1O9CvLG@dCDEBfH4aACNF03KR2010	He39	elypO@@@KOBjmohTVY[WXt|bbbbbbTRTuTTRtRtrbRaTTrfRXDtBlrzN^qyuU]ZAhbi@j@j@jbjjjjjHJ@@@
JNsH4!18&4F801VN0H%212!H018!10F02$2%2V0808#81!8082)4N2010	He4	fhi@P@@LLGHhihihXmaZ]yhHHHB@@@
:xUtTyvUjynzezTmv_i:bLyo_PUQGq5w3clh3m5wFtOkO@5Q7G05P@g0t08XL12V4B60A24639B!2JR2010	He41	eodPE@@@LAEMGOFecldTTRbRfLQRRbrbfhdbRjzvNjjjhJ@@bjj``@@
zj_DtTaeLju3yeoFVX_DSa_4Nm_8HRFoGc08kVGF4Z80O!FW!F0G8020F!V402%1!F&202010	He42	ekPpJ`@@LAEMCGHlnimcohT\VU]S\dTTRbRfVTtTrTRtrrtJbfRhdRjVnyEjjjjjjjjjjjjjjjj@@@
RuJfgem0b8sX909V09I80940LFNX8V!FFFG0N0208GV40@4!8%F$F21%P-8040	He43	f`qA@@@IKNmL}HugLuUUSTBBD
NuJfcem0b8se989!1Q889_1LO0X0Z01F!G0k02g0OZ!@BFJ050F!F%2&F/!	He44	foQ@@@LdfbTLTLhrgIFZjjjjh@@
:xUxTqvUjumzfxLmv_jxzbLqo_NTv9q1yI8rx3H5xGOUkv81Q3G473@_0O89e2Fe1JSD4f24a8C1F0IKR6010	He45	elVPK@H@AHdjfaiec`XTUnrJJJJJISQIKJESJVYIaSSrsJyyh@b@bXjijjj``@@
xvwjgim4_@sy11CVVCs80941rONXNc4!FF08N4#pc44040V8!V0FF!g0FH1V08%4%20806#	He46	fm{@`D@HQvQSQIIQJISIYSFEZtuURuUTsU@QFLNjl@
:pjtyqereufxXh0XdxgRE41LtGePcFWJF!sSFH0VlkGVN410c!V!H!V4F210V04180F$8V108%	He47	fcgA@@@ISKOKZ{J{Ku]UUMMMUMURCFiun@
xvojcem0_@su1090V9s80941qOFXNc4!F!8N$pc#40V8!V!F!V0FH1)4(802010	He48	fekA@@@YDhddheDidlicLuijjejjifjGBLHUQX
:pjdyqebeufhXh0XdxgBE41LtGePcF14F!sSFH0VlkGVN410c!V!F!V0F210V04180F%V108%	He49	fm{A@@@IS\lmklklkYuUSSSUSUT`pjmK`
:xUxTyvUjy3zerTmf_j:_Luk_@MPGq5gH8lh3k5ZFkQFO@536k05P@c0N08V40@1!B092!38B#4N2010	He5	fcoAH@@LMGMYkwdTTtTtLRVbRffREipV}ZBBBBJjjjB@@
xvojcek0_@8u1090V8k80940oFFXNc4!H#N#8p8#40V8!V!F!V1FH1)4(802010	He50	fekA@@@IKJjls~skAcSUTmUTuMTHtDPreJT
xvojcyqXb@uP9V_0X9r84E40mFFXP84!F0KVR!V0psF0840V@2$F$FH1(F4*2010	He51	fm{@`@@KrJQQYIIJJJKUKKhzjjiffjjZ`XT~np
:xjxyyirfyUUW_ciCzB6E69nnFXP84V2F1KVTBFVVpsk484FV@2V#F$FH14&F4#V02#2010	He53	en~pB@@@D@V|bbRRbRRRRRbbVrrRdVrRRbJRRRRVNZjfjjifjjjjjjZjjjj`LNFJrP
:xjxyyirfyUUW_ciCzB6E69nnFXP84V2F1KVTBFVVpsk484FV@2V#F$FH14&F4#V02#2010	He54	eiypB@@@D@Q|bbRRbRRRRRbbVrrRdVrRRbJRRRRRVNZjfjjifjjjjjjZjjjjj@pxXkI@
:xjxyyirfyUUW_ciCzB6E69nnFXP84V2F1KVTBFVVpsk484FV@2V#F$FH14&F4#V02#2010	He55	em}pB@@@D@U|bbRRbRRRRRbbVrrRdVrRRbJRRRRRRVNZjfjjifjjjjjjZjjjjjhCCabld
xvojcem0_@su1090V9s80941qOFXNc4!F!8N$pc#40V8!V!F!V0FH1)4(802010	He56	fekA@@@YDhddheDidlicLuijjejjifjGBLHUIT
xvwjgim4_@sy11CVVCs80941rONXNc4!FF08N4#pc44040V8!V0FF!g0FH1V08%4%20806#	He57	fm{@`D@HQvQSQIIQJISIYSFEZtuURuUTsU@QFLNfj@
xvojcek0_@8u1090V8k80940oFFXNc4!H#N#8p8#40V8!V!F!V1FH1)4(802010	He58	fekA@@@YDhddheDhllicLuijjejjifjGBBHUNhj@
xvwjgik4_@8y11CVVBk80940pFNXNc4!HF!N4!8p844040V8!V0FF!g1FH1V08%4%20806#	He59	fm{@`D@HQvQSQIIQJIQYYSFEZtuURuUTsU@QALNduU@
;jybx6WTDy3KCcfBvs1ALVlFNbss40BIGIIE42F8r8J_8_8Xe08V0oFI2g1GP1V50FGQ0J48!H02V80a0GV	He6	e`rrE@BAOHbPDMCOlYUW_TNLyWo^rJZJJISHqQJIRIYQYIFIEQJjLBYEM]Hdt|mRuSKUKMUUSMUSSMUHEAcXLKj`
xuwjgim4b@su99CVV9Q889_1LONX8Z01FNFG8s42g8Og40@BFo810k!F!B0FH1X$P!4$V!806F!	He60	fmo@`D@HQvQSQYJJZIQSIQG^BgMQsVtuUUUUMUMTBFH
xuojcem0b@su9890V9O889_1LOFX8V01FF!8s02B8lg!@BFo810k!F!V0FH1%8!4$V!802010	He61	fegA@@@YDhleEMDhidhjg^Kt\zZjjjZjZfhDDP
xuwjgim4b@su99CVV9O889_1LONX8V01FFF08s42B8lg40@BFo810k!F!g0FH1V$8!4$V!806#	He62	fmw@`D@HQvQSQYJJZIQSIQU^CT\umMUUUMUMSTBFH
xuojcem0b@su9890V9O889_1LOFX8V01FN!8s02B0tg!@BFo810k!F!V0FH12$8!4$V!802010	He63	fegA@@@IKNlwKMrnncWhytuUUUUMMMPHH`
xuwjgim4b@su99CVV9O889_1LONX8V01FNF08s42B0tg40@BFo810k!F!g0FH1X$8!4$V!806#	He64	fmw@`D@HQrS\zs\lwJ{yKQsVtuUUUUMMMPHX`
:xjxyyirjy:fxsjhvBTjH9zvSyPw4_0V1GuDRqkcx4908LM48Fk!1J12Z!@24$HF!410VZ1$F!	He65	fju@P@@Hi[HheDeEECDuMFZjjjZij@@
:xjxyyirjTyUfxsj9vBTjF9zvRqPw4_0V0GuDRHkcS4808L648FF!1F124!224$HF!4!VZ1#2F10	He66	fdiA`@@HidTRbtTLQTUijjjjfh@@
:xzxyyvzjqnzeximvbjqSnLjqoNDYOq5LI5rC3qWxsO7kv85Q7ICb7P_19dCPLGcWZE@E@m569C9F0IJR2010	He67	efWPA@@@EBieklR\bbbTRRbRbRbRTbLTUJSGDea`WdVTqQpwvpMtKPHDAPUTEUQUMATT@@@
:xzxyyvzjqnzeximvbjqSnLjqoNDYOq5LI5rC3qWxsO7kv85Q7ICb7P_19dCPLGcWZE@E@m569C9F0IKR2010	He68	en_PI@@@NMDacgbZ\bbbTTVbRRbbRaRbfTWRXdTL|JBjRfZFvanQ^qZA`H`j`j`jhjZBhh@@
:xzxyyvzjqnzeximvbjqSnLjqoNDYOq5LI5rC3qWxsO7kv85Q7ICb7P_19dCPLGcWZE@E@m569C9F0IKR2010	He69	en_PI@@@NMDacgbZ\bbbTTVbRRbbRaRbfTWRXdTL|JBjRfZFvanQ^qZA`H`j`j`jhjZBhh@@
:pjxyqerjuvzexkbfziSjb5zuxuPwJoKsGOmt1JggQoS4HR1J@OXW8GL0H84V6720809Q5!FF0848#2010	He7	ghIDAX@@@CApdFKMe[ln__`NQQQQSYQQEQQSKKEQYIQYJKJJJQMJIQSI\IFQiFK[csSUTuUTuUSMLtsSMUUUUUUU@IBbrVrnPJQUJyRj@
:xzxyyvzjqnzeximvbjqSnLjqoNDYOq5LI5rC3qWxsO7kv85Q7ICb7P_19dCPLGcWZE@E@m569C9F0IKR2010	He70	en_PI@@@NMDacgbZ\bbbTTVbRRbbRaRbfTWRXdTL|JBjRfZFvanQ^qZA`H`j`j`jhjZBhh@@
>Ovxmik_qjDms1omUHH4Z1QAWd2BKXX14Hq3GlG1mO0525k5ZlXC8dl8N0F0c4520205ZjCCFZI02X0G0	He71	eawrC@@DGhRpJALnakeSWTv|bbtRbfbRRtrRbfTTRfRRRbfbUnR`bgbTQWVurKMlh[UUP@@DUUUPPPPMCEUMAP@@@
>Ovxmik_qjDms1omUHH4Z1QAWd2BKXX14Hq3GlG1mO0525k5ZlXC8dl8N0F0c4520205ZjCCFZI02X0G0	He72	eawrC@@DIooPJABa`Z^U\z~|bbtRbfbRRRaRRfTRbRLtRLtRRTtpbgbTUPvvKJilY[UUP@@EEUTDpTMUAAPuAD@@@
yJul61918F4!F04F8010N0H&1202m01#1#4!V%216$9$10204040V)X0G0	He73	dg^L@DC[rJKIQIPj[TpADAAP
>QvxkikpqdDHs1oqUHH441Q2VdXR5Y@14Fa1GFF1mQ050404VWX689FB8#V4520205Z_89FVH8VX0G0	He74	fjuQP@DT@IRRyEEheEDhTmCGKUUSPPQDFT@@
:pEtToXKi2VbXx0XclaJ914ak0VPk0V5F!HC0H4ckF1VN40F04(V!210V0J#F#V801#2010	He75	dg\D@@qJYuUTjjjejhDzF@
:xjxyyiMjuQzfpkgfriSib4umx8PRFoKsFSkdCFZZNcS0FN1!H018FH0HB0V61X0V!21V4F!s%2010	He76	ek[PA@@@DOlVU]S\bbTvRbrRbrTVRbrTbLRbfRyEZffZYiffZZjjjjj@THnJRLgJJrfhZv`
FNFF$8&408!V8(2#F#8$F1-V/+8$	He77	deT@@DjYUXPbH`@@
zj_DtTaeLie2yXo0VXbDK6W4Fk18H!o1!5V01FVZ!1#1!L01/#V#V+	He78	dmtD@@qJZ[wFjjjh@@
:xzxyyvzjyvzezymfhj:rMvuxPUQSr5yIcph3o5hFxUJO@5vjkV7UQx1s9ClL1@190CBdH4XACR041KR2010	He79	eodPE@@@AKHljackglbbbbbbTRVLVRafRXTtBlRfVZAhbjFjjjjb`@@
{xzyxzhzCrUxvvjvySinozwnx2dY1nOT5@jYrWnIv8PZZv0U52zI44c_2aq4R144V0@Vc0R4X0G0	He8	ekPrI@@DGBc`ACHa`\Q]\bbTRbVfLTVbRbQTRbTqfbtTlzFQiUMZ`hJJfjfj`hF@```@@@
:xUtTyvUjynzezTmv_i:bLyo_PUQGq5w38lh3k5wFtOFO@5Q7k05P@g0O08XL1204840924238B#4R2010	He80	eghPI@@@LAEMGDfeldTTRbRfLVbbtjbMDdQUWRquUUUA@PDUUPP@@
:xjxyycrjwQxd_s4fcgECM1nW5@880W4FG0kO8k0ZFcJ4F@G4V82V0F01080VH0Z#8#4*2010	He81	fac@P@@Hd[HhdhULiddddeQcTuUMUUUP@@
:xjxyycrjwQxd_s4fcgECM1nW5@880W4FG0kO8k0ZFcJ4F@G4V82V0F01080VH0Z#8#4*2010	He83	ffm@P@@Hd[HhdhULidddeQcTuUMUUT@@
:xjxyycrjwQxd_s4fcgECM1nW5@880W4FG0kO8k0ZFcJ4F@G4V82V0F01080VH0Z#8#4*2010	He84	ffm@P@@Hd[HhdhULidddeQcTuUMUUT@@
:xzxTyzUjynzfzymfpi:_LuoxeUQOq5wHclh7k7hFsSFO@5AEk0_Q@t0sB8cL0X808401250ACCN03JJ6010	He85	fgAHD@HmDo]gncdfyufyu^V[WpQsZZj``Jjjjh`Pp`
:xjxyyirjyzxfxsijxiUEM9ztSuPsJWLFG0mSRqJgrwtZPDpkeBXk0FLW0Z4kH3ZV8J180G441Vc030802010	He86	ff}AP@@HUEJSKNlrjsDXDkTuMUULu@PJs@
:xjxyyirjyzxfxsijxiUEM9ztSuPsJWLFG0mSRqJgrwtZPDpkeBXk0FLW0Z4kH3ZV8J180G441Vc0308%	He87	fik@p@@HUEO\bbTVRbbRRbf\HpIVijZjjYij@`Uf@
xvwjgyqZbAky9cxVbCce4C41pORFN8410HF0tN$LJJ4FVFXc0NV0GFW080G240180980F%4$2010	He88	fac@P@@LDkHhhhhitdddderSSUSUUTuTLDPs@
RswnZXmGd8F21!a0909VN4H1#B302!F01F$F024#@1#4HV#802081!808*402010	He89	fjuA`@@\edTTRbbqrRRRcMAQDUUT@@@
xvojcymXb@uH9VZ0X9n84C40mFFVP8!FH0KVN$ls#4!@2$F#1FH)F4*2010	He9	fm{@`@@CrJQQIYIQQKZIKGlzjjjfYjjf`DLnPpt
xvwzgyqljAk29c_a29VdZSJHG040BA02!F0lF2#FFH4F!@1!44HV1!802081!808$1$442010	He90	ffm@P@@\ekHhheEEM\dddjsPTQQUUQAa@@
youpHZNG8V4F4!4FN050N2m!F#9X02I01#1GV#WV02!C25L0F1088!V10224044V%F!201V	He91	dg~L@LC[rQQSPiPyRgSL@QP@@
zxpbKXk0We0P4!Va0Vc!20Gk80F84V4@G0F$V4$V!V0VV0F01F!1&8)4)	He92	didB@@IaRYf~Eifh@@
ztsb4a840X0R!40Z80V08$F#4!HF01%F04$2!8!J#81V!V1!9)4$2010	He93	didB@@IaRYf~EjYh@@
zxxb_awBVe4R404caBcV082!lN0N0404HF0G$Vo04!V02c0cV0F#81020V1!8)4$2010	He94	didB@@IaRYf~EjVh@@
zxzrravKtuJR716ii9c_XN291nN0R34V4HFVK@iF0Vk96!V0e10WV4Jk10C55n0Z1121!J4201k04090V0FV	He95	fagP`@CY@cHheMDheDmDlbQbcAKGK^mTsAR@PAQ@@@
zj_DtTacLjs3ycoF0XXDBZ_4NX580B0kGc05Vk0FVZ80F!F1!6$20F%2%1V0F0V+	He96	dclD@@sIEHhdbtbmUUUT@@
:pENTkX1e02ZV50X8ng0C04HkF0P!V40FJV80F0VFF40N41082$F%2/01$F!	He97	dmtH@@rQQEJJDjjZZDhah
zwzlLWOGdF4!J0DF80kVN0H&92B4X21#11F#1#4!V1X088088+1V4!F$X0G0	He98	dg^L@DC[rJKIQIPj[UPAD@@
:pjtyqerjuYzcwFXfrDCh_4ykocPg0k1P0Kmt0JcgFFF0241F032#F#10662%1F0F$9$F!	He99	f`qA@@@ISK{NmACNUUTuMTB@h
<hitlist data>
<hitlistName="<selection>">
<hitlistData="@@@A@@@@@@@@@@@@@@@@@@@@@@@@@@@@@@@">
</hitlist data>
<datawarrior properties>
<axisColumn_2D View_0="Compound">
<axisColumn_2D View_1="Compound">
<axisColumn_3D View_0="Compound">
<axisColumn_3D View_1="Compound">
<axisColumn_3D View_2="Compound">
<chartType_2D View="scatter">
<chartType_3D View="scatter">
<columnFilter_Table="">
<columnWidth_Table_Compound="80">
<columnWidth_Table_Structure of SMILES="100">
<currentRecord="18">
<detailView="height[Data]=0.5;height[Structure of SMILES]=0.5">
<faceColor3D_3D View="-1250054">
<fastRendering_2D View="false">
<fastRendering_3D View="false">
<filter0="#browser#	#disabled#	Compound	He1">
<filter1="#string#	Compound">
<filter2="#structure#	Structure of SMILES">
<filterAnimation0="state=stopped">
<headerLines_Table="2">
<mainSplitting="0.73808">
<mainView="Structure of SMILES">
<mainViewCount="4">
<mainViewDockInfo0="root">
<mainViewDockInfo1="Table	bottom	0.497">
<mainViewDockInfo2="Table	right	0.498">
<mainViewDockInfo3="2D View	right	0.498">
<mainViewName0="Table">
<mainViewName1="2D View">
<mainViewName2="Structure of SMILES">
<mainViewName3="3D View">
<mainViewType0="tableView">
<mainViewType1="2Dview">
<mainViewType2="structureView">
<mainViewType3="3Dview">
<rightSplitting="0.75934">
<rotationMatrix_3D View00="1">
<rotationMatrix_3D View01="0">
<rotationMatrix_3D View02="0">
<rotationMatrix_3D View10="0">
<rotationMatrix_3D View11="1">
<rotationMatrix_3D View12="0">
<rotationMatrix_3D View20="0">
<rotationMatrix_3D View21="0">
<rotationMatrix_3D View22="1">
<rowHeight_Table="80">
<scaleStyle_2D View="frame">
<scaleStyle_3D View="arrows">
<scatterplotMargin_2D View="0.025">
<scatterplotMargin_3D View="0.025">
<showNaNValues_2D View="true">
<showNaNValues_3D View="true">
<structureGridColumn_Structure of SMILES="Structure of SMILES">
<structureGridColumns_Structure of SMILES="6">
</datawarrior properties>
