# Supplementary material for: First In Silico Screening of Insect Molecules for Identification of Novel Anti-Parasitic Compounds
Source: Pharmaceuticals (Basel). 2022 Jan 19;15(2):119. doi: 10.3390/ph15020119 (PMC8877563; doi:10.3390/ph15020119)
Supplement: Supplementary file 1 [file pharmaceuticals-15-00119-s001.zip › Gallinger et al_DataWarrior_Hymenoptera.dwar]

<datawarrior-fileinfo>
<version="3.3">
<created="1638793794048">
<rowcount="294">
</datawarrior-fileinfo>
<column properties>
<columnName="SmilesFragFp">
<columnProperty="parent	Structure of SMILES">
<columnProperty="specialType	FragFp">
<columnProperty="version	1.2.1">
<columnName="Structure of SMILES">
<columnProperty="specialType	idcode">
</column properties>
SmilesFragFp	Compound	Structure of SMILES
NuHQ02kF080X!8!8F8090F040V81#F#8#8F1!1&V#F$2$8,2%F	Hy1	dmN@@@ReY^Jad@JjJNh@
vj7@vQbcLOs3uwV!V0NB054F259V#d!20F)41#4#V!4*F!8080V&V0k0	Hy10	dg^@B@BTif}U\jjjjj`@
yww_V4u01VJH5$904086#F08$HF01N$k84(8!J#80FH0V1&4-V	Hy100	facA@@@ISOjjjjjnJTruUUSUU@QRC@
yww_V4u01VJH5$904086#F08$HF01N$k84(8!J#80FH0V1&4-V	Hy101	facA@@@ISOjjjjjnJTruUUUMU@QRR`
vj7@vQbeLSv3uykG0X5PSXh4N2b9XFFRtcB@0kF146029041V!40O0V26J2H0402020F!8080k$VV!F0	Hy102	foQP@D@LANRQQQIHiLepQgUUUUUT@@
vj7@vQbeLSv3uykG0X5PSXh4N2b9XFFRtcB@0kF146029041V!40O0V26J2H0402020F!8#k$XV!F0	Hy103	f`iP@D@LANRQQQIIZidaJtZjjjjjh@@
vj7@vQbeLSv3uykG0X5PSXh4N2b9XFFRtcB@0kF146029041V!40O0V26J2H0402020F!8080k$VV!F0	Hy104	fhyP@D@DANRQQQJJeILepRmUUUUUUP@@
vzUfvnzglNxzno99@h9s29D9FOG3cV08gHS21A0Y0@lPZ0T10XN48c0oF04e1GH1W120k80R080k8)V	Hy105	f`i`@@@YIEEEDe]bLyHVjfZiijhXhaZ@
vzUfvvzgpOxjnod9@h9N69BCqQGAcV09fPR29P0Y0@GmZ061FXN4880oF0J@3G2W0120k80R080k$V$V	Hy106	f`i`@@@YIEEEDe]bLyHVjfZjijhXhaZ@
vzUfvnzglNxzno99@h9s29D9FOG3cV08gHS21Q0Y0@lPZ0T10XN48c0oF04e1GH1W120k80R080k8)V	Hy107	f`i`@@@YIEEEDe]bLyHVjfZijjhXh@@
vzUfvvzgpOxjnod9@h9N69BCqQGAcV09fPR29P0Y0@GmZ061FXN4880oF0J@3G2W0120k80R080k$V$V	Hy108	f`i`@@@YIEEEDe]bLyHVjfZjjjhXh@@
:xjxiyBrjwzU9CsgAsgAd69rvFXNc4V4HG0OQBF8VpgJ!6Fa80cV0JF!c1GH141!10414#V08080201V	Hy109	fcw@P@@H[wHhddhXddhhleEeOZ}mUSUSTuTuSBUBKTX
vj7@vQbcLOs3uwV!V0NB054F259V#d!20F)41#4#V!4*F!8080V&V0k0	Hy11	f`a`@D@@eJYoUW\Tjjjjj`@@
:xjxiyBrjwzU9CcgAsgAd69pvFXNc4V4HG0GQBF8VpBJ!4FX80cV0JF!c1GH141!10414#V08080201V	Hy110	fcw@P@@HZMIeUmUYfUwv}fmjjZjjYjYjhVhQqG@
:xjxiyBrjwzU9CsgAsgAd69rvFXNc4V4HG0OQBF8VpgJ!6Fa80cV0JF!c1GH141!10414#V0808$V	Hy111	eo`PJ@@@DFnklbbRRabRRbbrTRRtfNvNZjfjfijijffBRaBrb`
:xjxiyBrjwzU9CsgAsgAd69rvFXNc4V4HG0OQBF8VpgJ!6FX80cV0JF!c1GH141!10414#V0808$V	Hy112	eo`PJ@@@DFakdfUVuUfYW]^ZzfVZjfjjfZfZfjBraCaF`
:xjxiyBrjwzU9CsgAsgAd69rvFXNc4V4HG0OQBF8VpgJ!6Fa80cV0JF!c1GH141!10414#V0808$V	Hy113	ehTPJ@@@DFaklbbRRfRRTTTRVVRtJZzfVZjfjjfZfZfjhKJDNDZ@
xvoEcTqV7Es29cZ!Am8Cg50F04V8B!FN0KkN!V4F0F!F#2&2!k202%1,2010	Hy114	fekA`@@BUdTbRTRjRRRRRRYJjjjjjZjj`PC@
xvoEcTqV7Es29cZ!Am8Cg50F04V8B!FN0KkN!V4F0F!F#2&2!k202%1,2010	Hy115	fekA`@@BUdTbRTRjRRRRRRYJjjjjjijj`PS@
xvoEcTqV7Es29cZ!Am8Cg50F04V8B!FN0KkN!V4F0F!F#2&2!k202%1,2010	Hy116	fekA`@@BUdTbRTRjRRRRRRYJjjjjjjfj`PK@
xvoEcTqV7Es29cZ!Am8Cg50F04V8B!FN0KkN!V4F0F!F#2&2!k202%1,2010	Hy117	fcgA`@@BUdTbRTRjRRRRRRRYJjjjjjijjjAAL@
xvoEcTqV7Es29cZ!Am8Cg50F04V8B!FN0KkN!V4F0F!F#2&2!k202%1,2010	Hy118	fcgA`@@BUdTbRTRjRRRRRRRYJjjjjjjfjjA@l@
xvoEcTqV7Es29cZ!Am8Cg50F04V8B!FN0KkN!V4F0F!F#2&2!k202%1,2010	Hy119	fcgA`@@BUdTbRTRjRRRRRRRYJjjjjjjjZjAAl@
vj7@vQbcLOs3uwV!V0NB054F259V#d!20F)41#4#V!4*F!8080V&V0k0	Hy12	f`a`@D@@eJYoUU\Tjjjjj`@@
vzMAvQrcMOs3vwV!d0NB854F259c#tN020N$F#41(V20J!F202#F!8+V0k0	Hy120	ffm`@D@@gIEEDjdddddeSeUUUSUUTBAh
xvojcyqXbEuu9cx0VAzeCj_1qOomPw0GFs0Oss12g8OgF0PRFoeC0F!F$FH520V01O1044#V$2010	Hy121	eodPD@@@BlbbTTRbbRbVsbrbThxT|\rBRjZjjjjjjfjj`HIh
zj_DtTacLjs3ycoF0XXDCZ_4NX580B0kGc05Vk0FVZ80F!F1!6$20F#402%1V0F0V+	Hy122	dk\D@@sIEHhdbVdUjjjjh@@
xvwjgyqabEua9dxVWEreCjp0rFwaPw0FHc0Oks52w4OVFZPR8F8C0F!FW240V@B2Fc40G1#F#20206F30	Hy123	edVPB@@@DNHlbfdTTJbtrVdtVLVRdfaecgfQWTsUUUUUUUUUSUU@@@
xvwjgyqabEua9dxVVEr@Cj_0MFoXPw0FHc0Okt52g4OVF4@R8F850F!FV2#2820V!H1#F#@0206F30	Hy124	ehRPL@@@DJlbfRdTTtRfdqbIbrTXDL\|RZFZjjjjZjjjijj@@@
xvojcyqXbEue9co0VAz@Cj_1HNoVPR0FFc0Sss10ZBNZF!J8Z0L0F!F02!V2020V!F1*202010	Hy125	e`\PL@@@AGLbdTbbTURLtRLVTRdfbe`TVUUUUUUUUUUMUU@PKP
tvLfXvqVY9Fe1Rc04988!4WF1J1c#VF#F#8#101FV8&F#F*8/	Hy126	fac`@@@YHhheTddddddj\Zjjjjjjj`b`@
tvLfXvqVY9Fe1Rc04988!4WF1J1c#VF#F#8#101FV8&F#F*8/	Hy127	fbe`@@@YHhheTddddj\ZjjjjjjBJ@@
tvLfXvqVY9Fe1Rc04988!4WF1J1c#VF#F#8#101FV8&F#F*8/	Hy128	ffm`@@@YHhheTdddddj\ZjjjjjjhHh@@
vj7@vQbcLOs3uwV!V0NB054F259V#t8020F)41(V20J%2#F!8+V0k0	Hy129	fac`@D@@gIEEDjddddddeSeUUUUUUUP@@
vj7@vQbcLOs3uwV!V0NB054F259V#d!20F)41#4#V!4*F!8080V&V0k0	Hy13	fbe`@D@@eJYoUUUwEJjjjjjj@@
vj7@vQbcLOs3uwV!V0NB054F259V#t8020F)41(V20J%2#F!8+V0k0	Hy130	dg^@B@B\dTTRjRU]UUUUP@@
tvLfXvqVY9Fe1Rc04988!4WF1J1c#VF#F#8#101FV8&F#F*8/	Hy131	fdi`@@@YHhheTdddj\Zjjjjj`b`@
vj7@vQbcLOt3uwV10V1NB0C4F279V!8t0B20F014202!41#40N0V20422%20F!8080k)F0	Hy132	fdy`@D@@gIHhhi\dldQeAUUUUUUP@@
vj7@vQbcLOs3uwV!V0NB054F059V#d!20F)41#4#V!4*F!8080V&V0k0	Hy133	f`a`@D@@eJYo]U\Tjjjjj`@@
vj7@vQbcLOs3uwV!V0NB054F059V#d!20F)41#4#V!4*F!8080V&V0k0	Hy134	fbe`@D@@eJYo]UUWEJjjjjjj@@
vj7@vQbcLOs3uwV!V0NB054F059V#d!20F)41#4#V!4*F!8080V&V0k0	Hy135	ffm`@D@@eJYo]UUU\Tjjjjjjj`@@
vzMAvQrcMOs3vwV!W0NB854F259V#d!20F$F#41#4#V!4#2%F!8080V&V0k0	Hy136	fbe`@D@@eJYoUWUWEJjjjjjf@@
RuJfgem0b8se989V51N880o1MO8X0V010@!8F!8$40Z#1FV#1#1#F80c/#	Hy137	dklD@@{HhheDjfEjijj@@
Ne4@c2X!8c2&G8!40FF0V*F*4#4//&	Hy138	daD@@DjYRZjj`@
zTsr468K8X4k4064kNF_VN2H04FV13920LHV58!1Nk160W!21V92KLW0d89NV0c1F@c4c24V@45RJ25F2010	Hy139	e`\PN@@@BAMLcolbbbfbTtTJRbLVVfS@agbSVusTaQ@DEPBDU@PAT@@
vzMAvQrcMOs3vwV!W0NB854F259V#d!20G$F#41#4#V!4#2%F!8080V&V0k0	Hy14	fdi`@D@@eJYoUUWqRjjjjfh@@
xvwjgyqabEuu9dxVXAz@Cj_1qOwXPw0GFsFOux52gBQwJ0@RNo@50F!F!B0kH1X0VF0Q5F4$V88206030	Hy140	edZPB@@@DCh\bfbrTTtbTQaRTRfdM`VUWPussSUUUUTuUUUUTAA``
:xzxyRYxX6F5YVBm845LS2HXV!801X!I019801!N4#402F021H$8V!Z!204!4V!F%2010	Hy141	fdi@p@@HD[t\bbRRbfRtK`mSUAADPXQ@d@
zwxpJZNJ9X48414XB!ZV8#V%V46!40BF!F$V!4+1$1*V*	Hy142	dcLD@@QIeVuWVj`@@@
vj7@vQbcLOs2uwV!V0NB054F259V#d!20F)41#4#V!4*F!8080V&V0k0	Hy143	dcN@B@BTif}WJjjjj@@
zxzb7_O41k4R4G08D8042828!F080Z!HF0188#k842#X80c0VJF!811F0V10V#440V0F%V0FV	Hy144	deVD@JADfVwxVjZd@@
zjbDvUbeLUv3uyo1VX_PSah4NHb9mRkRtdB@Vk114682G24G#40OVV20JHH040H420F018080k!V0V020G0	Hy145	fhia@DB@IJSLl{j{NBeUUUUUT@@
vj7@vQbcLOt3uwV10V1NB0C4F259V!8t8B20F014202!41#40N0V20J22%20F!8080k$V#F0	Hy146	dcn@B@B\dbbbQMLLuUUUP@@
vj7@vQbcLOt3uwV10V1NB0C4F279V!8t0B20F014202!41#40N0V20422%20F!8080k)F0	Hy147	dg~@B@B\dbbbQVuMNuUUUU@@
vzMAvQrcMOs2vwV!d0N4854m259c#tN020N$FV!41(V20J!F202#F!8+V0k0	Hy148	fbe`@D@@gIEEDjddddeSeUUTuUU@`i@
:xjxyygrfwEzd_cDhcBDCJ1GV5@880V2F!VPBk0VFFF4!1!4+204+VV02(	Hy149	f`a@`@@HRYWUUTeFjjjfjAJHF`
vzMAvQrcMOs3vwV!W0NB854F259V#d!20G$F#41#4#V!4#2%F!8080V&V0k0	Hy15	fbe`@D@@eJYoUUWWEJjjjjZj@@
vj7@vQbcLOt3uwV10V1NB0C4F259V!8t8B20F014202!41#40N0V20J22#2020F!8080k$V#F0	Hy150	dcn@B@B\dbbbb[KpuUUUP@@
:xzCqslde4mZ0EgHskhXSHH1Z0k9Y924HHVp02k1tkG6FG01@1V1aKH_1dc982181J9c4c25V@558F35J2010	Hy151	eodPF@@@NI@mglbbbTTVabTRtRrLrXxTLJFVNZBbH`j@DBJ`@@@
vj7@vQbcLOs3uwV!V0NB054F259V#t8020F)41(V20J%2#F!8+V0k0	Hy152	f`a`@D@@gIEEDjddeSeUUUUT@@
xvwUcTqlE@k29VZ6H9V8ZS4HF#4892!20WG2011FFF01!8#432!80882%4$V%1!2010	Hy153	fnc@P@@DluIf]uVue]gBu``Jjj`@``Z`@
xvwUcTqlE@k29VZ6H9V8ZS4HF#4892!20WG2011FFF01!8#432!80882%4$V%1!2010	Hy154	fnc@P@@DtuIf]umUe]gBu``Jjj`@``h`@
:xzhywlfe4mZ0jgHsmhXSLHYZFF9f924HHopN2kWlkGLFG01@1X5aKHp1dc98208141@0c25V@55!I5J2010	Hy155	e`TPN@@@NIODjklbbbTTVLRVbrrbrTcGBadVSPTQ@PQTuUUA@qQ@u@
:xUCLsn9e6mZXEBmsWhXS2HFo0FQY920LHV_B2m3lkG7kO05@1k5aG2_0dc9N2G8147@4eH5aAC5F4I5J2010	Hy156	ehRPN@@@NILak`\bbbTTRTLTVRbRrlrTl\RjVN^ZAbJHJ`B`Hh`@`h`
:xUCLsn9e6mZXEBmsWhXS2HFo0FQY920LHV_B2m3lkG7kO05@1k1aG2_0dc9N2G8147@4eH5aAC4F435J2010	Hy157	e`\PN@@@NILakolbbbTTRTLTVRbRrlRecbURqssPLQQAT@TADP@PTP
:xzCqslde4mZ0EgHsVhXSHH1Z0F9Y924FHVl02k3lkG6FG01@1V5aKH_1dc882F8941@4V25V@45!I4F2010	Hy158	ffc@p@@\M{M\bbbTRrTVRTkNRuDkPTDPPTTDFT@@
:xzxywvziDk_YjTms__qU2Hao1PQG9X4JIVnBPq3WlOCkO25@7k4aG290d18c234c4L242F5a3CKF43042010	Hy159	ehTPI@@@DCOLjmk`\bbrRbRfVTTVbRTTjtlV^Zi`BJjjBAhh@HJH
vzMAvQrcMOt3vwV10W1NB8C4F279V!8t0B20G0142F2!41#40N0V2042202#20F!8080k)F0	Hy16	fbu`@D@@gIHhhi\ddddQeAUUUUUTm@@@
:xzxywvziDk_YjTms__qU2Hao1PQG9X4JIVnBPq3WlOCkO25@7k4aG290d18c234c4L242F5a3CKF43042010	Hy160	ehTPI@@@DCOLjmk`\bbrRbRfVTTVbRTTjtlV^Zi`BJjjBAhh@HJD
zytz4asK8e0u40CVc8FgV9HHGwNV8!24HF0580F18k040140e809V0FF10c9020V110c#12#BF2!2010	Hy161	fbu@P@@DTeIfU]nUy`hyZejZABHaJ`@
zytz4asK8e0u40CZs8FgVOHHGwNV80924HH0580F19k040140e809V1HF18c9820V110c#1X!1BF2!2010	Hy162	fjmAP@@DTdnQQQIKJZIKPlEGKTmSPHQQBU@@
xvojgyqVbAse9cxV19veBhp1rORX8g0GFsFGss02g8OZJ4PRFoc50k0FF1080F252Fc09O1#F!V$2010	Hy163	eodPD@@@BlbbTTRbbRbVsbrbThxT|\rBRZZjjjjjjfjj`HIh
zrzxTWOGdJCk0F9E3N0G1N@HV!28YV@!t238!1HV@6FW!3G01V4H080k82!t02024c%F#J82010	Hy164	dg~L@DCSRYfuVIemj``h`@@
yws_JZs!V4F41#804082#F08!V0HG0188#k84!V$8V0J#81FH0Z1&4#F*	Hy165	dcLD@@SHhdhTeSMRsUAGH
tvLfXvqVY9Fe1Rc04988084WF1J1c#VF#N#8F!101FV8!V#F#F2)8/	Hy166	fbe`@@@YHhheTddddj\ZjjfjjjBJHJP
tvLfXvqVY9Fe1Rc04988084WF1J1c#VF#N#8F!101FV8&F#F2)8/	Hy167	ffm`@@@YHhheTdddddj\ZjjjZjjhHh`Y@
tvLfXvqVY9Fe1Rc04988084WF1J1c#VF#N#8F!101FV8&F#F2)8/	Hy168	fac`@@@YHhheTddddddj\Zjjjijjj`bbCh
vzMAvQrcMOs3vwV!W0NB854F059V#d!20F$F#41#4#V!4#2%F!8080V&V0k0	Hy169	fdi`@D@@eJYo]UUqRjjjjjX@@
zyxzRoslde4FZ15BFs0_VSHH0V!839X4JI0W88k1GF96Fl01@5!Z5HW0988@H0g1!24c25X8B8F!4R2010	Hy17	foAA`@@HedTRbbblSNZLuATATPIP@
yRsp448G8V0F41040N05VN2H%3020FF018801FF960V!21#4HV01882F0c1$c04(482010	Hy170	dklL@@SdfVyogVhHH`@@
:xzxysvxeim_YjinslhmUHHKo9uQY9X4LIVp4Pq3tlG7kQ05@5k1aKHh1dd9N2FBdJCc4e25aACCRJ35J2010	Hy171	elVPA@@@FAE@bod\bbbbbbVabbTJtRrLrxTt\FN^AZBhbbXJ`A@bh@@@
xuwjgim4b@su99CV_9Q889p1MONX8401F8FG8s42g8Og448BFJ05FF!F104!20XF808G!4#F%6F30	Hy172	ehZPL@@@O`\bbdRebTJTfbqbrTTxDTtLlBbJZZjjjjjjjfZZj`DIkZ@
;vrfvSvNJTIRGeR5NsV9H99181Z0C3B5l202#1J40401F040VV0k0dB%V48VN#1c4!F$X0G0	Hy173	fdia`@D@iGHheEdhhTmxKTuU@A@@@
yRsr448G8V4041240805VN0H$13020HFV588010F1601V020V!F6V0V890V081!80c#204#58$	Hy174	dg\L@@Ptf^YYiUj@`f@@
zwzlqWOKdF483J0eR08kV8%1!92B4V202#1F(4!V0V088*F#1V4!F$X0G0	Hy175	dg^D@DBtfUvU}Mjj@B@@
zxzlrWvKtF4B3J0eR18kV8081101Z092B4V202#1F$1!4!V0V08B*F#1V4!F$X0G0	Hy176	do~D@DAtfUWe\{Zjh@H@@
zyzvqdOMfF4c3L0eS0Nkk8#885!96B5V282#1F%2040FV2V088&F!F#1V4!F0V!X0G0	Hy177	do~D@DA|bbTQTRVNvjj@B@@
tvLfevqVb9kX9wc!908404VJ0J1cV!VF#F#8#161!8&F#F*8/	Hy178	fbe`@@@YHhhcdddddj\ZjjjjjjBJ@@
vzMAvQrcMOs3vwV!W0NB854F259V#t8020F$F#41(V20J#202#F!8+V0k0	Hy179	fbe`@D@@gIEEDjddddeSeUUUUUS@@@
:xjxyyirfyEzf_ci_hBTbJ1nk_@H8FZ2#VLBk0V2JG480502J,84*1VV02#2010	Hy18	dklL@@SdfU{UJfjjjh@@
tvLfevqVb8kX9oc!908484Vq0F1cV!VF#N#8F!161!8&F#F2)8/	Hy180	fbe`@@@YHhhcdddddj\ZjjfjjjBJHJP
vzMAvQrcMOs2vwV!d0N4854m259c#tN020N$FV!41(V20J!F202#F!8+V0k0	Hy181	fbe`@D@@gIEEDjddddeSeUUTuUU@`j@
vzMAvQrVMOs2fwW!d0s4854H053c#hN020N$F#J9(V!J!F212#F!8$8%V0k0	Hy182	fdi`@D@@gIEEDjdddeSeUUMUUPHB`
vzMAvQrcMOs3vwV!W0NB854F059V#d!20F$F#41#4#V!4#2%F!8080V&V0k0	Hy183	f`a`@D@@eJYo]U\Tjjjji`@@
vzMAvQrcMOs2vwV!d0NB854m059c#dF020N$FV!41#4#V!4!F2%F!8080V&V0k0	Hy184	fbe`@D@@eJYo]UUWEJjjijjjAAT@
vzMAvQrcMOs3vwV!W0NB854F059V#d!20F$F#41#4#V!4#2%F!8080V&V0k0	Hy185	fbe`@D@@eJYo]UUWEJjjjjjf@@
vzMAvQrcMOs2vwV!d0NB854m059c#dF020N$FV!41#4#V!4!F2%F!8080V&V0k0	Hy186	ffm`@D@@eJYo]UUU\Tjjjfjjj`PU@
vzMAvQrcMOs3vwV!W0NB854F059V#d!20F$F#41#4#V!4#2%F!8080V&V0k0	Hy187	ffm`@D@@eJYo]UUU\Tjjjjjji`@@
:xzCqslde4mZ0EgHsVhXSHH1ZFF9Y924HHVp82k3lkG6FG01@9V5aKHp1dc982F8141@0c25V@55!I5J2010	Hy188	e`TPF@@@NIOLflbbbTTVLRRTQVTVRcGBadQSPTQ@PTUMTuA@qQAt`
:xzCqslde4mZ0EgHsVhXSHH1ZFF9Y924HHVp82k1lkG6FG01@9V5aKHp1dc98208141@0cH5V@5504I5J2010	Hy189	e`TPF@@@NI@lfdfYYg^]ywYufNECDbf`hbHHHjZijBAbbCi@
xvojgyqXbEue9cx0XAz@Cj_1LOoXPw0GFuFOux12gBQoJ0@RNo050F!F02811212!FcO5F!F(2010	Hy19	ffsA`@@VkdTRTtRabrTRhqQoARUiZjjjjjj@@
;jv:irzyEzypNijhiUjphunpAuNFpMuF8lb1o4ZmoO1NfK6XN8W8J2FF05V6V21$5J!1082$m0OV	Hy190	fjmpp@CQJC@eZ]dbbbTRTurbUIYKUUUSURu@@@
yTsr468G8V4k4024FNF5VN2H04FV13120HHV58!1Nk160W!20V92KLW0d898V0c1F@c4c24V@058F25F2010	Hy191	eodPF@@@NI@mglbbbTTVabTRtRrLrXxTLJFVNZAbH`j@DBJ`HKJ@@
vzMAvQrcMOs3vwV!d0NB854F259c#tN020N$F#41(V20J!F202#F!8+V0k0	Hy192	fac`@D@@gIEEDjddddddeSeUUUUMUUPHNP
vzMAvQrcMOs3vwV!W0NB854F259V#t8020F$F#41(V20J#202#F!8+V0k0	Hy193	ffm`@D@@gIEEDjdddddeSeUUUUUUL@@
tvLfevqVb9kX9wc!908484VJ0J1cV!VF#N#8F!161!8&F#F2)8/	Hy194	ffm`@@@YHhhcddddddj\ZjjjZjjhHh`Z@
yRsM!8G8V4F4024F8010N2H!F01012!H018!10V8!1#8V12G2F#8&204!4V2(2010	Hy195	fnc@P@@RJwIEDdeDhRhdh^JsV``XjX@b@DKH
yRsM!8G8V4F4024F8010N2H!F01012!HV18!10V8!1!28V12G2F#8&204!4V204%2010	Hy196	fas@P@@RKwIEDdeDhRhdieqVZtDCES@DT@HVP
zRsr448G8X4F4120k805082#F010920FF!88020V84%8012FFF%F0V802$4V20F%2010	Hy197	fly@P@@HLeIevUuVUZZf@Bij@HIN`
yRsM!8G8V4F4020F801082H!F01012!F!8!10V8!1#8V12F0F#8&204!4V2(2010	Hy198	ff}A`@@RkdbbRRbTITRVxkIZBAbi`@`ABr@
vzUfvvvgrNJyvR908h8k086B41FGcV01dF12180V08k8!J10X808!V404V0FHW$F!4+V0F0	Hy199	f`a`@@@ISMnkkaeMTuUUAEDNP
xvmU0Lkk0D0m!B01Nk80C1F040F818%k8#9F8!1!F!44!1F#@2F!482#40841!204201F	Hy2	fbeP`@BBA{Hhhdhhh}LhHuPPUEUT@@@
xvojgyqXbEue9cxVbAz@Cjp1MOwXPw0GFPFOux12gBQoJ4@RFo05FF!F12811212F8FcO5F&8#2010	Hy20	ffsA`@@VkdTRTtRabrTRhqQoARUiZjjjjfj@@
vzUfvvvgrNJyvR908h8k082B41FGcV01dFG2180V08k840J10X808!V404V0F2W$F!4$F%V0F0	Hy200	f`a`@@@ISMnkkaeMTuMUAEBNVh
vj7@vQbcLOt3uwV10V1NB0C4F279V!8t8420F0142$41%80V20J02#2#F!8#F$V#F0	Hy201	fhq`@D@@gIHhieTddfBjjjjjh@@
RswnZXmGd8F@1!aJ988VN4IG1!4092!201F!11k!41!8!1012!80882%8$V)2010	Hy202	fasAP@@NSWnQQIIQIISSIZDwbmZj``hBBH@@@
RswnZXmGd8F@1!aJ988VN4IG1!4092!201F!11k!41!8!1012!80882%8$V)2010	Hy203	fnc@P@@NRuIeUeUnu|wbuZj``hB@`@@
zyzOT1OG9F5k049CGN0kVO@H$8Y9@BJj018!1Gk90F1#J05Z12W88X8@F01#2!21VB40F0F0N@050	Hy204	dg~L@D@{RVUmU[eujh@J`@@
>QvxkakpLcDHs0omS2H440N0VdXB5Y21!41GFF0X3050404V1X489F88#V4120205VZ01FVH!X0G0	Hy205	fhq`P@D@XxNQQYQJIKPv|uUPPQDJT@@
:xzxiuQxeaHK33im9kCmOHHYVFVSA9X0HIV5B843Wk9601V4AAV16KLl1c898XFg9F284c24V@4J010KJ2010	Hy206	eb^PN@@@DKOBimlbbRbRTTRVvaTVTrTRUCBcdVRNKTa@DPPuULp@PDCQDAt@
zrUdUdO6WF7w0H99E80VF9A808048#4Hl094#@V84V0V6HF0FV0J080cG0F1WW!V!4*V$	Hy207	deUD@DpARYfYiZjfP@
xfZDcTaX6Eu28co0V2r@5a_0FFZVHR0F0c0GkF104480F!48!40F$2%20V!F1,2010	Hy208	dmLH@@RYiYKnVjjjh@@
RuJAg@m078cX989V11G801p0MF8X0Z(F024$4@B0F050k#1(F8/08040	Hy209	dcLD@@wHeEEEJwMUUS@@
tvLfevqVb8ke9oc04988404WJ0F1cV!VF#F#8#1410V8&F.808-	Hy21	dcN@@@Rf[}\ijjjjDh@
:xjdyyebjyYhehNXflg7A50LkJePs!FF08IJFm4gGFO0PD4H840F!F$F21#F08$1#1#2010	Hy210	dclD@@IJV[^iiVfjjj@@
RuJfgek0_88e!9V48N809J0KFNX8V010FF!N$k04404!8!V0FF10c!2%8,8%	Hy211	dmtH@@RYe~[ffjZaj@@
TssY0Xs!c02%80808$F08$HF018$k&28!V0JF#1F2!1/%V	Hy212	f`aA@@@IRnkNm`eKTuSTBGD
TssY0Xs!c02%80808$F08$HF018$k&28!V0JF#102!1/%V	Hy213	dmtH@@Re]VpjVij@@
tvLfevqVb9ke9wc04988484WJ1J1cV!VF#F#8F!141FV8&F#F2)808-	Hy214	fbe`@@@ISMzjjzxhuUUUSUTDT@@
FNHH.8#80F!F&2!48$F$V)FF!1/%1$F	Hy215	dkm@@@{IEEEDuJxBHih@@
zjbDvAb@LUv0PD0GV0oFNVd!2XVk!B81B!V01!82(4%642H$420F&V#V!20G0	Hy216	dcNHBFAiRV]eYVjjjh@@
zjbDvAb@LUv0PDFGV0oHNXd!2XVk!B81B!VG1!82(4%642H$420F&V2!V!20G0	Hy217	dcNHBJBiRVUujZjjjjDh@
;vzv;OyxvydeU_Bky@HC5AhUZVS7j5W287HZ81q0VFJ1H840lV0W48BWV0@V040VF0401X488F0101X0l0	Hy218	foi`FDTrmxM]sJy_JSKJkLzj~zjijuUULEAQUUTPpP@
zRsr468K8X4F4064kN0_VN2H!F013920LHV58#Fk160W!21V92KLW0d89FV0c10280c04V@44J405F2010	Hy219	fbmAP@@DEiNQQQSQJZHiI`c^cejPh`@H`@@
tvLfevqVb9Fe8wc04888404WF1J1cV!VF#F#8#141FV8&F#F*808-	Hy22	dcN@@@Rf[w\ijjjjDh@
:xjxyyirfyizfxch_xDL5pCrvdiHB0p3c!cmCkBV04G484MF21FG#VF4#V6F8(10V03(	Hy220	dg\D@@SHheEBimWMUUUT@@
xNsr460K820F!44k80WVN0H!F!39206H058!10F0601!210825HW08098!c10284c20V840J!5N2010	Hy221	f`qAP@@De[vQQQSJJFTVcNZdJHbP@@
zxx_pZyBlXJUK1488Cc428690WF0880V02G0188F0Vk8o!V0V!8!J$1120Z1&4#F*	Hy222	dcLD@@SHhdhTeSMRuU@@
RsJYZXk018021!V0808084010N(F!N$F044*FF%2#8/08040	Hy223	daDH@@RVYkfZj@@
e4//*8///1#	Hy224	gC`D@DPHRfh@
NsJY0VV!802%808084#F+8$F.F%2/*	Hy225	gFp@DjTujh@
JNFH42!8&V0801V8$N&2F048$F$V)F+2/8040	Hy226	dmtH@@RVYWeVdH@BL`
zj_DtTacLjs3ycoF0VXDBZ_4NX58080k1805Vk0F0Z!F#1!6&F,1V#V+	Hy227	dmLD@@qJZU]azZjjj`@
NNHG!VF*8#80F%1(8$F#1+F$2,8+F	Hy228	dmu@@@{IEEEDzxBHj@@
FF2F.8#80F.8/%F/.F	Hy229	die@@@yJYfk`Hb@@
tvLfevqVb9ke9wc04988404WJ0J1cV!VF#F#8#1410V8&F.808-	Hy23	dg^@@@Rf[}UrfjjjjaJ@@
fZ10F//&8///1#	Hy230	gJPL@DPHPPeKU@@
JPsH#18!V#4F8H0VN0H04#212!2F1#18F&2%2V08!8%80G020V!1802402010	Hy231	do|H@@rJJIJSVQn`HJjh@@
JNsH4!18&40801VN0H%202!F018!10F02$2%2V#8#81!808*482010	Hy232	dmtD@@YIfylUZBB@@@
RswG!kG9!2#2$V84H(2)10F#1!8+802/%2010	Hy233	dklD@@[Hhdhbdjz@Hjh@@
JNPH4!18&40801VN(2$F010V#F02$2&V%1081!8!4*1!V0	Hy234	deVH@FAIfyqehH@@@
zpUWrWUBlGJSIF08DC8V282dV3F080404Hl013$a8Z10VFXc0@V0J0N08_GF0V10V1!J$F#8VV0F0	Hy235	dk\l@Dqe@]RYVUznTvjeii@@
zpUWrWUBlGJSIF08DC8k282dV3F080406Hl21304!a8Z10VFXc0cV0J0N08_GF0V10V1!J$F$VV0F0	Hy236	dk\l@Dqe@SRYVU~nWVjeZZ@@
FF2F,4%8//(F/.F	Hy237	dmM@@@iJYYvfEP@@`@@
zj_DtTacLjs3ycoF0XXDB4_4NX580B0kGV05Vk0FVZ80F#1!6$2/V0F0V+	Hy238	dk\D@@qJZYUqV]jjjjh@@
RuJfgem0b8c2101V09I80940IFNX8$FFG0N$GV4484!8$FF%2#8!N-8F40	Hy239	dmLH@@RVU^[nEfjjh@@
tvLfevqVb9Fe9wc04988404WF1J1cV!VF#F#8#141FV8&F#F*808-	Hy24	dg^@@@Rf[wUrfjjjjaJ@@
zj_DtTacLjs3ycoF0XXDCZ_4NX580B0kGc05Vk0FVZ80F!F1!6$20F%2%1V0F0V+	Hy240	foA@`@@XrQRJIKHydaJjjjjj`@@
zj_DtTacLjs3ycoF0XXDCZ_4NX580B0kGc05Vk0FVZ80F!F1!6$20F#402%1V0F0V+	Hy241	foA@`@@XrQRJIHeIdaJjjjjj`@@
zj_DtTacLjs3ycoF0XXDC4_4NX580B0kGV05Vk0FVZ80F#1!6$2%4)V0F0V+	Hy242	foA@`@@XrQRJIIILRiZjjjjj`@@
zj_DtTacLjs3ycoF0VXDC4_4NV580B0k1V05Vk0FVZ80F#1!6+4)V0F0V+	Hy243	dk\D@@sIEHhmdRXYjjjjh@@
zj_DtTacLjs3ycoF0XXDC4_4NX580B0k1V05Vk0FVZ80F#1!6+4)V0F0V+	Hy244	foA@`@@XRff_]rLEJjjjjj@@
zj_DtTacLjs3ycZF0XXBCZ54FX580B0VG805VF0FVZ!F!F1!2$20F%2%1V/	Hy245	dk\D@@qJZYWVeSjjjjh@@
zj_DtTacLjs3ycoF0XXDCZ_4NX580B0kGc05Vk0FVZ80F!F1!6$20F#402%1V0F0V+	Hy246	foA@`@@XrQRJIKHidaJjjjjj`@@
zj_DtTacLjs3ycoF0XXDCZ_4NX580B0kGc05Vk0FVZ80F!F1!6$20F%2%1V0F0V+	Hy247	dk\D@@qJZYWVdUjjjjh@@
zj_DtTacLjs3ycoF0XXDC4_4NX580B0k1V05Vk0FVZ80F#1!6+4)V0F0V+	Hy248	dk\D@@qJZY}rXYjjjjh@@
RswGV0mG9!21!201!V84H$4!2%F!10F#1!8+802/%2010	Hy249	do|D@@[Hhdhbddjz@Hjj`@@
vj7@vQbcLOt3uwV10V1NB0C4F279V!8d0420F0142$41#4080V!402(F!8080k)F0	Hy25	fhq`@D@@gIHhh\ddlbLjjjjjh@@
RuJfgem0b8se989V59Q889_1MONX8Z01FNFG8s02g8OZ44@BFo85Fk0FF!80F212F!8O/!	Hy250	ek`PD@@@IlbbRfbTJTtRLVTthXTt\|brZZjjjjjjZjh@@
RswGV0mG90F21!201!V84H$4!2%F!10F#1!8+802/%2010	Hy251	f`aA@@@YEDeBdddjL`@jjj@@@
FNHF.8#80F.8$F/F/.F	Hy252	deU@@@yJYfZxBHh@@
vzUfvvzirSzjvytO@jUuUfhCyQnjcoFCzvRQAzGbw@vqg0TEyqPC@t8oFaLeIG@j052FkQJRHO0k8V8Vc#FV	Hy253	e`VT@@H@F`IrRJJJISVIJKJJEIKT\LRBJV^MCK[O_ULuUUTuTuUUUT@@@
zj_DtTaeLje2qeoFVXrDKa_4Fk18HB0o180KVF1FVZ!G!J9!L01$H%2%1VF!V!1(	Hy254	detD@@qJZZ|Yijjjh@@
RuJfgXk0W8Ve!9V08F808J0GNNV8$FF!N#8F044040V%FF108!2#808/#	Hy255	didH@@RYmfyijjJh@
NsHG!kF#2%8#80F$81(8$F#1+F$2,8+F	Hy256	dcM@@@{IEEEDuW@QET@@
zyxzRoslde4FZ15BFs0_VSHH0V!839X4JI0W88k1GF96Fl01@5!Z5HW0988@H0g1!24c2528B8F!4B2010	Hy257	dg|L@@R\bbTTTUc]imPU@TPU@@
RuJAg@k0788X109V10G8!p0MF8X04(F02%40B#5%1(F8/08040	Hy258	deTH@@RV[WaZjj`@
vzUfvnzglNxzno99@h9s29D9FOG3cV08gHS21A0Y0@lPZ0T10XN48c0oF04e1GH1W120k80R080k8)V	Hy259	f`i`@@@YIEEEDe]bLyHVjfZiijhXhaZ@
tvLfevqVb9ke9wc04988404WJ1J1cV!VF#F#8#141FV8&F#F*808-	Hy26	f`a`@@@ISMzj{bcUUUUUAE@@
:UfzvzirS:vyttEjUuUfzCzQ:eoJSzvSUAzGbwDzyh4TUyquEet8pLaLeMGTj35ektQJwHSGk8V8Vc#FV	Hy260	ehu|H@DB@nPBIBgHhheEhidYDhhddhh\dmKEDdeiCEKODbfjam`SgnY]S_Pvjjfjjjjijjjfijjjjjh@@
:xzdyyvEjy3herTmfrEjz_HukpeUUOH0PHppxIkb_lGOF9TCAAH0LQ@t0e09k6128V24L9X0XA44050K42010	Hy261	ea]PF@@@ADbmkldTTbbbQLbRnTRTVrTVReFbcegbquAUATUUL@QTuSTP@`U_H
NsLG!kF1!2#208#84F$818&8#1F.1F$2-4*F	Hy262	dkm@@@{IEEEFdjxBHjh@@
NsLGV0kF1!21!208#84F$818&N#1F.1F$2-4*F	Hy263	dg]@@@{IEEEFdeW@QEUP@@
RswG!kG9!2#2$V84H(2)10F#1!8+802/%2010	Hy264	dcLH@@rJIJEITt@EU@@@
NPHI!VF08$1!8F!8FF%1(8$F!F1+F$2,8+F	Hy265	dcM@@@{IEEEDyW@QET@@
NuHI82kF0802!1!8F!8FFF!V81(8$F!F1+F$2,8+F	Hy266	dkm@@@{IEEEDxjxBHjhbZ@@
:xjxyyirjyzMAxsiExiIjK9zvJmPs4WLN08mESHJcMRsZ@6JVe82k!FWF04FH54V0F10J144!V030@02010	Hy267	dk\B@@RSrJIIIQFfEVjjji@@
:xjxyygrjwEzd_sBbcgEZKCnY5@0B0WM8!kHBkFZ0Vk4FP14V82#21F04V0c6%G!F!c020202010	Hy268	fncAP@@HD[rSJszvvjmFBduUUUUUUT@@
:xjxyygrjwEzd_sBbcgEZKCnY5@0B0WM8!kHBkFZ0Vk4FP14V82#21F04V0c6%G!F!c020202010	Hy269	fe{@p@@HD[rTfUgummmUZLEIjjjjjjjjh@@
vzMAvQrcMOs3vwV!W0NB854F259V#d!20F$F#41#4#V!4#2%F!8080V&V0k0	Hy27	fdi`@D@@eJYoUWUqRjjjjjX@@
:xjtosVkeZ2Z0582cVB0C#VF08!V0F!W80k0VFF$12808*2&8/!	Hy270	daDH@@RfYkjZjaJ@@
NsHG!kF#2%8#80F$818&8#1F.1F$2-4*F	Hy271	dcM@@@{IEEEFeW@QET@@
NPHI!VF08$1!8F!8FF%18&8$F!F+1F$2-4*F	Hy272	dcM@@@{IEEEFiW@QET@@
;jTztXWT6m0qhcY8lsFCM0rFNkPN!BGl2nB024BFN4ZN84H@F8V0kF9080VH0VW8J8#44!F40V!X0G0	Hy273	el\XF@@D@NIcod\bbRTTrrTRrRTTQbtVAaZfjeifejijiXBPaTmIrBlhjV`T
:tz4JNr8X4s436BuNH50S2H0cFJ93C20HHo58@F39kO60WVDX0mC6GM10W09@kFV91225cHJV@5J0115J201V	Hy274	fbmAP@@HMzJSJvrzoUFRuYsT`DUUUB@@
zwtr4aNK8X4N416gw80_VN2!VN093924LFV58BF01k96!V02B01XJLk0cB10V0V112!V05020oF!508V40	Hy275	fj}A`@@HCdTRbbbRRRuSNVcyKUHA@BEp@@@
[xyixprjyizPpHUH9_VOvhYVYBIlrbCBoFNlOaXmWC3fDAZJqJAYw5Hm3V_124AkkK0XVy0ZVS4V0F0	Hy276	fb}`P@H`QKJSKLjov}NJlYtTmSAHQUMEBu@@
wumU!kF080H%NF8090F$81#F#8$F9!1%44!1F#2H*408&4201F	Hy277	dg]H@LXDeegWfF`BJj@@
:xzCqslde4mZ0EgHsVhXSHH1ZFF9Y924HHVp82k1tkO6FG01@9V5aKHp1dc9@H18149@4c25V@55!I5R2010	Hy278	ebVPF@@@NI@fmlbbbTTVabRbrbtrlVRcGBaaWSPTQDEDLUSUMPPLTP[H
RswGV0mG90F21!201!V84H$4!2%F!10F#1!8+802/%2010	Hy279	fhq@`@@LrJIJHiIIJgH@bjjh@@
vzMAvQrcMOs3vwV!W0NB854F259V#d!20G$F#41#4#V!4#2%F!8080V&V0k0	Hy28	f`a`@D@@eJYoUU\Tjjjji`@@
wswKZ4mG9!H1106FO01VN4H$B3120FH01N!10F960W!@!4212W01882H0c1$c24V8%4N6030	Hy280	fdi@P@@HXYInYoWUDihHHjj`@@
wswKZ4mG90FH1106FO01VN4H$B3120FH01N!10F960W!@!4212W01882H0c1$c24V8%4N6030	Hy281	fbe@P@@HXYInYoWUTRf``bjjh@@
RswGV0mG9!21!201!V84H$4!2%F!10F#1!8+802/%2010	Hy282	dg\H@@rJIJEIITt@EUT@@
ttLnXYoFW80214020809084V!F0c$FF!1$F041$8#4F0F$2$24!8.F	Hy283	dcm@@@yJUnuIet@ajb@@
vzMAvQrcMOtnvwd10d1NB9E4q27QcV08t0C20N034@Ge!D10F040N0V604220201020F!8080k)F0	Hy284	fbu`@D@@gIHhhhfeddeQgAUUUMUUM@aJ@
ttLYXYq0W9F@14!4988084VF1F0c$F#F$F!1!FV8!V#F#F2)8/	Hy285	dmv@@@rQQIEJfZjjX@@
vzMAvQrcMOs3vwV!d0NB854F259c#tN020N$F#41(V20J!F202#F!8+V0k0	Hy286	fac`@D@@gIEEDjddddddeSeUUUUMUUPHN`
tvLfevqVb9ke9wc04988484WJ1J1cV!VF#G#8F!141FV8&F#F2)808-	Hy287	fbe`@@@ISMzjjnxhuUUUTuTDT@@
yRsr468G8V4040240805VN0H!F013020HFV58!10F1601!20V80F6V0V890V081!80c#204#58$	Hy288	dk\D@@yIfVYvzSZA`h`@@
PNPn22dF8N(801V8#FF&HF05%F04$@$4JF#102!102#402)V0FV	Hy289	dcn@@@ReUm\I]iZ@B@@
vzMAvQrcMOs3vwV!W0NB854F259V#d!20G$F#41#4#V!4#2%F!8080V&V0k0	Hy29	fbe`@D@@eJYoUUWWEJjjjjZf@@
zyzvLfOIdF4V0L8DF8FkkO0H440V8392BMX258!19F10V10404!V1XW8809N#VF8V0221VB41NFX1NX0G0	Hy290	fcwPp@D]AdkQkrJKJJJJIIIJYGZNbFkUT@D@UETpPiP@
zyzvTntldN4kVJ9iGs0lVNHH0J8G8Y92gMn2580V1Ok90FKV08405X5m_88V9PH0804de4021XBB9FFH1NX0G0	Hy291	fkoQp@FSA[q^cwdTTTRRbfbbqRrJdgYjtEAACDQUSACE@@
zwzlLWOGdF4!J2DF80lVN0m$8392BJmX1!831F1681!25V0X1XW88888(4V2dVB40F4!FX0G0	Hy292	fdiaR@GPPZpPAFRRFZIIIERRehBBjf@@@
zwzlLWOGdF4!J2DF80lVN0m&92B6mX50V811F0601V024V0X1a0N8098W!1020V84904!F$X0GV	Hy293	f`qPb@JFDx@QdbbRtQRTqSdjABJih@@
zwzpLWOGdF4F0J2DFN0lVN0m$8392BLmX58V811F9601V024V4X1aWN909@l!1022Z86CVB40F041NX0GV	Hy294	fdyQb@JNtXH@cIEDhmDlThR`iTBPUUM@@@
vj7@vQbcLOt3uwV10V1NB0C4F279V!8t8B20F014202!41#40N0V20J22#2020F!8080k$V#F0	Hy3	dg~@B@B\dbbbb^SKpuUUUU@@
vzMAvQrcMOt3vwV10W1NB8C4F279V!8d0420G0142F#41#4080V!40202%F!8080k)F0	Hy30	fju`@D@@gIHhh\dddedbLjjjjjZf@@
vzMAvQrcMOt3vwV10W1NB8C4F279V!8d0420G0142F#41#4080V!40202%F!8080k)F0	Hy31	fju`@D@@gIHhh\dddedbLjjjjjZj@@
tvLfevqVb9ke9wc04988484WJ1J1cV!VF#F#8F!141FV8&F#F2)808-	Hy32	fbe`@@@ISMzjjzxhuUUUSTtDT@@
tvLfevqVb9ke9wc04988484WJ1J1cV!VF#G#8F!141FV8&F#F2)808-	Hy33	fbe`@@@ISMzjjnxhuUUUTttDT@@
zyxzRoslde4FZ15B0s0_VSHH0V!830X4JG0W88k1FF96Fl01@5!Z4HV01882H0g1$c052088#4B2010	Hy34	dk\L@@R\bbTTTU[mMjBhBHJ`@
vj7@vQbcLOs3uwV!V0NB054F259V#t8020F)41(V20J%2#F!8+V0k0	Hy35	ffm`@D@@gIEEDjdddddeSeUUUUUUT@@
vj7@vQbcLOs3uwV!V0NB054F259V#t8020F)41(V20J%2#F!8+V0k0	Hy36	fdi`@D@@gIEEDjdddeSeUUUUUP@@
xvmz4qkk0D0m!CV1Nk90CGF140F818#F0k8#9F8201!F!464F1G#@2F!48@4!40841!204201F	Hy37	fbeP`@BBA{Hhhdhhh}LhHsPPUEUTP\P@
RuHv4XkF0802!1V08F909FF1#818#F!8#1F0201&64F1G#82F$84$84%4#F	Hy38	fbeP`@BBA{Hhhdhhh}LhHsPPUEMT@@@
xvmU0Lkk0D0m!B01Nk80C1F040F818%k8#9F8!1!F!44!1F#@2F!482#40841!204201F	Hy39	flyQ@@BBAdTTRTTT^R`cUAATUUDHT@@
:MfzvrcrOtvvwdW5W9NB1U5KPEQVV49t9C20G03B21604D10F04VN0W60J22#34@VN048080k$V#F0	Hy4	fhia@DB@INQQQJKQQiRUhsUUUUUP@@
NuHQ!kF0802%8F8090F$818&8#1F#1&4!1F#82F+84%4#F	Hy40	fdiP@@@\rQQQQJiQFTxADUUUP@@
xvmU4Lkk0D0m!B01Nk90C1F04FF818!2F0o8#9F8201V0F!46!GF!1@2F!48@4!40841!214201F	Hy41	fbeP`@BBA{Hhhdhhh}LhHsPHUEUTP\P@
NuHQ!kF0802%8F8090F!F0818!2!48#1F#1V%4!GF!182F+84$14#F	Hy42	fdiP@@@\rQQQQJiQFTxADUMUP@@
zj_DtTacLjs3ycZF0XXBBZ54FX580B0VG805VF0FVZ!F!F1!2$20F%2%1V0F-	Hy43	dk\D@@sIEHhdcFe]jjjjh@@
RsFY4Vk!802%80808$F08%F!8$k04%8%F%2/%8040	Hy44	dmTH@@RUgVYjf`aH
RuFA42k!80X!8V18F809!10NV8)8$F!4$8!V!F%2!F8/08040	Hy45	dedH@@RV]YjijDh@
RPFY42V!80V!8V08F!8#FNV%FF!8#8F04%8%F!8!2%8/#	Hy46	dedH@@RYoeijjFhcH
NsJY0Xk0180@%8080840F0F08$HF!8$k04$V8%F#102/*	Hy47	fha@@@DjUWVYvjjVjXF@PjT@
RuFY4XV!80e!8V48F808!FFNV%FF!8#8F04%8$FF!80F2%8/#	Hy48	dmTH@@rJJIFIijjcjHq@
FF2F$8)801080F+F!8&2-F*204/0F	Hy49	f`qP@@@\rQQQQMQITx{pDQL@@@`I@
RsJY4Xk0W802#V0808084010N08$FF!8$F044$8$FF$F2#8/08040	Hy5	dkLH@@RVUU]fjjhHQ@
vzMAvQrcMOs2vwV!W0NB854m259V#t8020F$FV!41(V20J#202#F!8+V0k0	Hy50	f`a`@D@@eJYe}UZ\jjjje`@@
:xjxyyirfyizYxchZxDL5pBrtdiH80p38!cmCk8V04G484MF21F1#VF4#V6F8(10V03(	Hy51	dmtD@@SHheEBjyjjj`@
xvojcykVb@0m!C028n80C40LFFk8V#F0JVN0208FN#4!820V!F$FH1%10F4*2010	Hy52	f`aA@@@IMKkKKiuTuTuTAAIR@
vzMAvQrcMOs3vwV!W0NB854m259V#t8020F$FV!41(V20J#202#F!8+V0k0	Hy53	fdi`@D@@eJYe}U]irjjjjZX@@
vj7@vQbcLOt3uwV10V1NB0C4F279V!8t0B20F014202!41#40N0V20422%20F!8080k)F0	Hy54	f`q`@D@@gIHhhiRddQeAUUUUUT@@
TssY4Xs!c02#V080808$N08$HF018$k04$28!V0JF#102!1/!804V	Hy55	dcLD@@UIYueWVZii`aH
JNFH4#8)80108-F!8$F04/)28/#	Hy56	dmtH@@RYvUeVf@@BL`
vzMQvQpkGN0mWJc20k0N0864440GVV!c81201#FF#41(V4FJ#2#414!8+V0kF	Hy57	dcm@B@{irQIPqIERz@EUQPq@@
qFsJ!818V0F!24F8010N0H&12!HV18!1!84$20V02G2$8&204!4V!J%2010	Hy58	dklL@@htin]uxZB@f`He@
zj_DtTacLjs3ycZF0XXBCZ54FX580B0VG805VF0FVZ!F!F1!2$20F%2%1V/	Hy59	dg|D@@sIEHhdlbtj]UUUUP@@
vzMAvQrcMOt3vwV10W1NB8C4m279V!8t8B20F0142FX!41#40N0V20J220202020F!8080k$V#F0	Hy6	fdy`@D@@gIHhhhe\ddqWAUUUUUSP@@
NuHQ!kF0802%8F8090F$81(8$F#1&4#F$2,8&4#F	Hy60	dkm@@@{IEEEDuJxBHjh@@
:xjxyyirfyizfxch_xDL5pCrvdiH80p38!cmCk8V04G484MF21F1#VF4#V6F8(10V03(	Hy61	dcLD@@SHheEBmWMUUU@@
:xjxywipe6ib3xchZwBH4oBbd8gF80l18!c2Bk0V!F4!3!1F1$F4#V4F8*V03(	Hy62	didD@@QIefkfjj`@
vzMAvQrcMOs3vwV!W0NB854m259V#t8020F$FV!41(V20J#202#F!8+V0k0	Hy63	f`a`@D@@eJYe}UZ\jjjjf`@@
zj_DtTacLjs3ycZF0XXBCZ54FX580B0VG805VF0FVZ!F!F1!2$20F%2%1V0F-	Hy64	foA@`@@XrQRJIKJEdeFjjjjj`@@
yww_V4u01VJH5$904086#F08$HF01N$k84(8!J#80FH0V1&4-V	Hy65	facA@@@ISOjjjjjnJTruUTuUU@QR]@
yww_V4u01VJH5$904086#F08$HF01N$k84(8!J#80FH0V1&4-V	Hy66	fekA@@@ISOjjjjjjxiSKUUUMUUPDT`p
vj7@vAb@LSv1PDFG!FHN090822VV!B8WB$9#2$V!4%242H$420F&V#V$F0	Hy67	dmv@bJ@HjTiueQfjjjhF`@
yTsM4J8G8V4kZ1A4F8H5VR2H!FF13920HHo580V38k96F!12!12F2p0VV1!1V90207cX4V24J#506030	Hy68	ff}A`@@HldvlkJklteNBtp@UMMTPHX`
:xjxyyirfyizfxchZxDL5pBrtdiHB0p38!cmCkBV04G484MF21FG#VF4#V6F8(10V03(	Hy69	dcLD@@SHheEBiWMUUU@@
zpzpLWOFdF4F0F0@2F0G0820V%V#l2%F$V!1$4F080F$c/#X0G0	Hy7	dcND@DATfVUV]Z```@@
RuJfgem0b8cX909V11G809K0MF8X0V$F!F0240k!4@B0F040V0FF10V!2!F8/08040	Hy70	dcLD@@UI[fUFVZjf`@
:xjxyyireair3xchZxDH5pBrt8gH80p18!c2Ck0V04G4847F21F1#VF4#V6F8(10V03(	Hy71	deTD@@SHheECWMUUP@@
:xjxyygrfwEzd_cB_cBD4JCnY5@080W38!VHBk0V!F4!1*F$V4,V02(	Hy72	fdi@`@@HrJIJEIIIITXuUUUUU@e@@
RsFY4Xk!802#V080808$N08$HF!8$k04!V!8%F$F2/%8040	Hy73	fha@`@@TRVWUgVZVijf`PD`
:xjxyyirYyEzf_cihg4TEJCWY_@88F_IF080TRo0VIJk4!K02F2#2$k2V4,V02(	Hy74	ekspF@@@DIEOHdfUeUUf_UUUUUUUUUuUUUZjjjifjjjjjjjejjjjjj@PEiX
zvyzDrtrdu2q0pEanRVdVOFHW08KsAV2VHHV54a030kG66p10A3V0ZpLWI0g94Y0c1NV@ZcJ50214064GKa0lF	Hy75	eod\A@BBGM`DECHakgdN\gZWnrJZIJIJZEJYQJUSS`RsrIIkih@BHb`HFjXH`Vh@@
:xjxyyipjqxJXhsjDgZJC294tNFN0JW4FF0tB0FFVLF4VF04XcFsV0G#84V20VW!98FG%4$2010	Hy76	dmtB@@IiRYfVzVijjcB@@
:xjtyyirjyjzcxNejziEC_CymJcPg0l7mFKnx0JsZnJo0P61mc38V0JFV285l2701!1@FF0FF080108!F0V	Hy77	ffc@`@@BRf]Z_Uf[EARbffZjjfjZhDGP
:xjtyyirfyjzcx8edriDhZBymoePg0k5HFKlt0JcVkFJ!JWX83@V0JF!c1G6501!1!F&9$F0V	Hy78	ffc@`@@NRf]Y]Yn[EG^bffZZjjjZhDNP
vj7@vQbeLSu3uykF0XKPSX_4FH5dXJFFt90@0kF044!904K%G0V22J%24!F0180N%V!V0k0	Hy79	dg~@B@B\dTTTQeUCJuUUUU@@
vj7@vQbcLOs3uwV!V0NB054F059V#d!20F)41#4#V!4*F!8080V&V0k0	Hy8	dg^@B@BTif}u\jjjjj`@
vzMAvQreMSu3vykF0YKPSe_4mH_dXJFJt90@0kF044FV904K%G0V22J#2024!F0180N%V!V0k0	Hy80	fbu`@D@@gIEEEEeCddmPTmUUUUUSM@@@
vj7@vQbcLOt3uwV10V1NB0C4F279V!8t8B20F014202!41#40N0V20J22#2020F!8080k$V#F0	Hy81	f`q`@D@@gIHhhhgddqWAUUUUUT@@
zxx_pZyBlYJEM14cB5c420491Y#80V2$HBF0V!k4!F/04,V02(	Hy82	ffm@`@@HRYUUUUUTmVjjjjjjh@@
:xUtTyvUjyIzerTmv_iUz_Luk_@UOOq5g2cl_3k7_0kOFN@537F45Q@90l08c4F28!60904V3CBF01F42010	Hy83	ff}AH@@XDkSoQkdbbbTRTqbaJiINZjjjBbBh@@
xfZDcTaV6Es28cZ!2m8CZ50F04V0B!F80KkF!V4!F!F#2&2!V!2%1,2010	Hy84	fekA`@@BUdTbRTRjRRRRRRYJjjjjjjjj`@@
xfZDcTaV6Es28cZ!2m8CZ50F04V0B!F80KkF!V4!F!F#2&2!V!2%1,2010	Hy85	fcgA`@@BUdTbRTRjRRRRRRRYJjjjjjjjjj@@
:xjxyygrfwEzd_cD_cBD5J1GV5@080V2#VHBk0V0FF4!1!4-4+VV02(	Hy86	fbe@`@@HRYWUUUUIQjjjjjjhDh@@
:xjxiyDrjyjUASsh7xDQYp9rvcaFRF_Hc08NHSHRV9Zs48DLJ25FF8!WF4#86F8#F%V03(	Hy87	dclD@@QIeeukiUjjjj@@
:xzCqslde4mZ0EgHsVhXSHH1ZFF9Y924HHVp82k1lkG6FG01@9V5aKHp1dc98208141@0c25V@55!I5J2010	Hy88	eohPF@@@NIODjlbbbTTVLRVbrrbrTXxTLbrZBbHBBJfjZ``Xh`ZP
:xjxyygrfwEzW_cDhcBDCJ1GV1@880V2F!VQBk0VFFF4!1!4*F204+VV02(	Hy89	fbe@`@@HRYWUUUUIQjjjZjjhDh`i@
vj7@vQbcLOs3uwV!V0NB054F059V#d!20F)41#4#V!4*F!8080V&V0k0	Hy9	fdi`@D@@eJYo]UUqRjjjjjh@@
:xUCLsn9e6HZY7BmcnhXS0HFkF0Q3920LHp_B2k3WFO5FO4C@1H06F2l0V01F21V802068m4XACJ041546030	Hy90	fnc@P@@HmEImYVUUVzRgAZX@Jjijb`xbFH
:xzxiuQxeaHK33im9kCmOHHYVFVSA9X0HIV5B843Wk9601V4AAV16KLl1c898XFg9F284c24V@4J010KJ2010	Hy91	eiSPN@@@DG@ng`\bbRbRbbbRVrtTIbrfRbRhXT|rZyEZdHHHhIFjjfX@HBCXbBF@
vj7@vAY2LRv0@D0G!FFF09!20VV40B81B$1!82(4%242H$420F&V#V$F0	Hy92	dmv@B@BTjU^rjjjj`@
vj7@vAY2LRv0@D0G!FFF0d!20VV!B81B!V01!82(4%642H$420F&V#V$F0	Hy93	dmv@B@BTjU_bjjjjhJ`@
vzMQvAnHURf0AD0I01Fkk99$VZ!BB5B$1!G2&44042!242H$420F%4V#V$F0	Hy94	dg~@B@BTjU_eRh{jjh@H`j@@
yJul619G8F4F0F24FN010N2H$109202m050V01FV#WV$525L$8BV0c#24840V%F!X0G0	Hy95	fdy`P@D@mzNQQJJIIJIEScAZ`@@bH@@@
:urBrsr8e6o4pEZn8V_VN2H108KG0d2V6H05BD031k84HJV08!12lL!8Z80XFV80X04!4X68FF010160W0	Hy96	fik`pBJ`QDoQud_YEDeDdhldilhXjwdmRD@@TUSACMDBP
vj7@vQbeLSv3uykG0X5PSXh4N2b9XFFRtcB@0kF146029041V!40O0V26J2H0402020F!8#k$XV!F0	Hy97	fdeP@D@LANRQQQIHiIEdnB]zjjjjjj`@@
yww_V4u01VJH5$904086#F08$HF01N$k84(8!J#80FH0V1&4-V	Hy98	fekA@@@ISOjjjjjjxiSKUUUTuUPDTdh
yww_V4u01VJH5$904086#F08$HF01N$k84(8!J#80FH0V1&4-V	Hy99	fekA@@@ISOjjjjjjxiSKUUUUSUPDTbh
<hitlist data>
<hitlistName="<selection>">
<hitlistData="@@@@@@@@@@@@@@@@@D@@@@@@@@@@@@@@@@@@@@@@@@@@@@@@@">
</hitlist data>
<datawarrior properties>
<axisColumn_2D View_0="Compound">
<axisColumn_2D View_1="Compound">
<axisColumn_3D View_0="Compound">
<axisColumn_3D View_1="Compound">
<axisColumn_3D View_2="Compound">
<chartType_2D View="scatter">
<chartType_3D View="scatter">
<columnFilter_Table="">
<columnWidth_Table_Compound="80">
<columnWidth_Table_Structure of SMILES="100">
<detailView="height[Data]=0.5;height[Structure of SMILES]=0.5">
<faceColor3D_3D View="-1250054">
<fastRendering_2D View="false">
<fastRendering_3D View="false">
<filter0="#browser#	#disabled#	Compound	Hy1">
<filter1="#string#	Compound">
<filterAnimation0="state=stopped">
<headerLines_Table="2">
<mainSplitting="0.73808">
<mainView="Table">
<mainViewCount="4">
<mainViewDockInfo0="root">
<mainViewDockInfo1="Table	bottom	0.497">
<mainViewDockInfo2="Table	right	0.498">
<mainViewDockInfo3="2D View	right	0.498">
<mainViewName0="Table">
<mainViewName1="2D View">
<mainViewName2="Structure of SMILES">
<mainViewName3="3D View">
<mainViewType0="tableView">
<mainViewType1="2Dview">
<mainViewType2="structureView">
<mainViewType3="3Dview">
<rightSplitting="0.73548">
<rotationMatrix_3D View00="1">
<rotationMatrix_3D View01="0">
<rotationMatrix_3D View02="0">
<rotationMatrix_3D View10="0">
<rotationMatrix_3D View11="1">
<rotationMatrix_3D View12="0">
<rotationMatrix_3D View20="0">
<rotationMatrix_3D View21="0">
<rotationMatrix_3D View22="1">
<rowHeight_Table="80">
<scaleStyle_2D View="frame">
<scaleStyle_3D View="arrows">
<scatterplotMargin_2D View="0.025">
<scatterplotMargin_3D View="0.025">
<showNaNValues_2D View="true">
<showNaNValues_3D View="true">
<structureGridColumn_Structure of SMILES="Structure of SMILES">
<structureGridColumns_Structure of SMILES="6">
</datawarrior properties>
