# Supplementary material for: First In Silico Screening of Insect Molecules for Identification of Novel Anti-Parasitic Compounds
Source: Pharmaceuticals (Basel). 2022 Jan 19;15(2):119. doi: 10.3390/ph15020119 (PMC8877563; doi:10.3390/ph15020119)
Supplement: Supplementary file 1 [file pharmaceuticals-15-00119-s001.zip › Gallinger et al_DataWarrior_Leptidoptera.dwar]

<datawarrior-fileinfo>
<version="3.3">
<created="1638793925434">
<rowcount="226">
</datawarrior-fileinfo>
<column properties>
<columnName="SmilesFragFp">
<columnProperty="parent	Structure of SMILES">
<columnProperty="specialType	FragFp">
<columnProperty="version	1.2.1">
<columnName="Structure of SMILES">
<columnProperty="specialType	idcode">
</column properties>
SmilesFragFp	Compound	Structure of SMILES
;j;irQyzvxxcjhgPDALC_3dUscV1fHW@0U4Z80nFV661F02!VVV4c4o10@Z!8VF04808$2081a0k0	L99	fkgPPDBV@`Qd]dTtRTVTQRRRRRRSUTuMUTtuUCABLkT
;j;irQyzvxxcjhguDALC_3dUscV1fHW@0U4Z80nFV661F02!VVV4c4o10@Z!8VF04808$2081a0l0	L98	fgwQPDBV@`Qkh{HihdhlhbddddddduUMSUUMMMTLDXsMYp
;j;irQyzvxxcjhgPDELC_3dUscV1fHW@0U4Z88nNV661F02!VVV4c4o10PZ!8VF04848$2081a0l0	L97	fgwQPDBV@`Qch{HihdhlhbddddddhuUMSUUMMMPLYVlt
;j;irQyzvxxcjhgPDELCb3dUscV1fHW@VU4Z80nFV661F02!VVV4c4o10@Z!8VF04808$2081a0l0	L96	fgwQPDBV@`Qch{HihdhlhbddddddhuUMSUUMMUPDYVh
;j;irQyzvxxcjhgPDALC_3dUscV1fFW@0U4Z80nFV661F02!VVV4c4o0F@Z!8VF04808$2081a0k0	L95	fmkPPDBV@`Qd]dTtRTVTQRRRRRSUTuMUTuUPpQCJ@
;j;irQyzvxxcj_gPD3LC_3dUkcV1f0W@0M4Z80YFV661F02!VVV4c4o!8Z!8VF04808$2081a0k0	L94	fmkPPDBV@`Qd]dTtRTVTQRRRRRSUTuMUUUUPpP@
;j;irvy:xxcjhgyDELCpndUscVWjHW@VU4o8VnFV6L1G02!VVV4c4o10@_!8VF04N08$2081aFk0	L93	fgoQPDBV@`Qeh{Hihdhlhbdddddido[UTuMUTtuUPDYfp
;j;irQyzvxxcjhhuDELCpIdUucV1fHW@VU4Z80nFV6T1F02F0VVV4c4o10@_!8VF04N08$2081a0l0	L92	fooPpDBV@`QegQvQSQIQYQEIIIIISSMUSTuUSSUU@Qf[@
;j;irQyzvxxcjhgPDALC_3dUscV1fHW@0U4Z80nFV661F02!VVV4c4o10@Z!8VF048&2080a0F0	L91	fkgaPBB@PHud][lbfbRbrbJRRRRRRZjfijjfffhXHqf[SP
;j;irQyzvxxcjhgPDALC_3dUscV1fHW@0U4Z80nFV661F02!VVV4c4o10@Z!8VF048&2080a0F0	L90	fkgaPBB@PHud][lbfbRbrbJRRRRRRZjfijjffjhXHQf[@
6FuF20910F$2!8010N0k*2FV5(6!V020V02140F!10V!102#48$2#1X0tk	L9	dmNhBDqadDeIeYvneX@bhP@
:xzxTyvUjynzezTmv_j:bLyopPUvOq5yIcrx3m7xltUkv@5Q7lC7UTh0t89uqGe94UD4fH4aACCF4IKJ2010	L89	em_P@`@@NI@hnimo`TRZQYU\bbbTTVabTRRTTtTvRbQfJXxTLJVFnqYZAbH`jBjbjjjjj`h@@
:xjxyyerjqIzfZNXfrBLC64mmkcPNFV1FGKkO8JVVkNR!6C0@H#FF!80kH0Z&FJ%1$F!	L88	fdyA`@@HedTRRbdQrVdkpVijjjfhBBWh
zwxbJZs0We4H4108V80B082!VF08!V0FG!88#k84%8!V0FF!80FH0Z(4.	L87	fhq@`@@HRYUf_W]yjZfjf`XIBgP
:xjxyyere0HpdZ0X8nB4C64mkF0P80V0FFJVN8JVVkNJ!41082#FF!80FH0V&F4%1$F!	L86	flyA`@@H|dr|zsmw`mSUMUUTGTHIR`
:pjxyqcrjsmzchkYfXg5h74rkSP8g0V5NG5mO0JcgGs44HN1F820V0FJ0F80kH32080810V4F!N48(	L85	dg|L@@i\bbTTrfM]JmMUUU@@
:pjtyqcrjsmzchFVfXg5h74qkKP8g0V5N15kO0FcgGc!HN1F82$J0F!kH12$10V4F!808(	L84	dk\D@@sIEHheJVgajjijh@@
:xjxysaKeDyZYhcjVngL7F8Gt8oHV4V#Ks4Bm0V4F1VN4E!HF!10104!804F0401#410V41#2010	L83	didL@@RdfV_BZjj@@
:xjxyuZpeZ@b05c@ccg0CF41VF08!W5FF0l@0k0VFF40F01X808V0F0108402V01!880F$8*	L82	deTD@@YIeYzYijjbb@@
:xjxqsVleg2ZV5c2cVg0CJ0GVG28!V4FF0l80k0VFF44F012808V0F0108402!1!88&8*	L81	deTD@@[HhdhcSMMUTTP@
;j;irUyzvzxsjjguUj3djAxUscJ4uIl@v7KZN4bwZ56fLqeNuV0p6u4gWGNEV58V084J08!H6@88Wa0t0	L80	fleiPBDTxIPM^bgdi{HheEDcBeMF\TYjejZjZ`@@
zwzlLWOGdF4!J0@F!kV8)92B4V2%1F(4!V0V088.1V4!F$X0G0	L8	dknD@D@tf]YWWVj`@`@@
zxzbrbUBlIJSIG4ciC8k282dV3N080402Hl21A44!q8Z10VFXc0eV0J0N0BWGF0V10V904J$F6!8Wa0s0	L79	fleiPBDTxIPM^bgdi{HheEDcBeMF\TYjejYfZ`PM@
:xjtyyirjyjxex82jziEjpWytpe8gFGLs0GsxFywcQZF9PRlocC2k80F#4F6520V01O1FV0F28V88@03#	L78	ehRPBHHHDLB@@`clddNbRfTRrTtRLVTTdtl|RrjzVjjZjjjjjjjj@@@
:xjxyyerjyvzfxNXfzDUjb5yvpePwJpGsFSuxOHggzwS0@Tdo2UXG8FH0H80kL5a0VF0P5GJFF0FV90202F10	L77	en[PE@@@DKOHcghZV\bbVTTbTTleRdrvRbTTrHhdLBRbrjZVvQqZfjjjjjjjjjjjjj@@@
zj_DtTaeLju3yeoFVXrDSa_4Nm_cHRFoGc0SkkGFZZ80O!Jd!H0G8020H!V!20V!F1VFF$102!F!	L76	foQ@`@@JrQRJJJVQdeZtZjjjjj`@@
:pEtTqcMfk3Uc_0X9Vg4C40Fk40N80V4H!VN0F0VFFF0F01,1021(F,F!	L75	flyA@@@IRjjjjkAEUSUSUTACHt@
:pEsLmV1eF27V50X9Vg0C40Fk!N!V4F!VN0F0VFF!F01-F21(F,F!	L74	flyA@@@IRjjjzkAEURuUUTACKd@
:xjxyyirjyAzfpsgYzDUbp5um_eHRFpGc0SknSkZZ9ZO08Th42T0F8020H!V4V60V!F50F010V010202F10	L73	egdPN@@@D@djaelbbRfdTTVfdtibfbfacfSTvrvsUUUUUUUUUUT@@@
zvwj0ysVWe0u!h028mc0C40JFFk88010HFJl%kF!F!XV20V0JF!V102101!1A0F4*201V	L72	dcLD@@EJUWkpjVjihz`@
:xjxqyaliiDbY5cijtg0CJ8GlGXP80V4#kEBkFVFFG4N450840V!F1$204*1Vc03(	L71	dcLD@@QIeUvJfjjZ`@
:pEtTqcMfk3Uc_0X9Vg4C40Fk40N80V4H!VN0F0VFFF0F01,1021(F,F!	L70	fjuA@@@IRjjjjklDUUMUMUU@PqM@
zpUWrWUBlG4RGF08DC8k282cV1F080402Hl21104!a8410V0Xc0cV0J0N08W1F0V10V#J$F2#WV0s0	L7	dk^dBDkaTMz\bbTTRL[eMjejZP@
:pEsLmV1eF27V50X9Vg0C40Fk!N!V4F!VN0F0VFF!F01-F21(F,F!	L69	fjuA@@@IRjjjzjlDUUKUUUU@Pry@
xvojgymVbDVu9VhVb9vc4CK1rNNkNc4!HFGmN02VBFJ44NB0F8!V0GF1281021!80dQ(4$2010	L68	emSPL@@@FE\bbbbeTQbrTVRTVRbrbbdSxdYeZZjZffZYiffijihBRRl`iJjniZNoh
xvojgyqVbDVu9VxVbAve4C_1rNNkNc4F0HFGmN02VBFRJ4FB0F890V0GF02810H5!80dQ!4$4$2010	L67	emSPL@@@FE\bbbbeTQbrTVRTVRbrbbdSxdYeZZjZffZYiffijjhBRRl`iJjniZNoh
;UtUyvUjy3zirTmf_i:_Luk_@UOOq5g2cl_3k7_FkOFO@537F05Q@90s08c4F28!401!V7CBF01F520W0	L66	ff}apDJ`pIVg^kNRJJIQISFHyJdhijjjhJ@j`@@
?v:y3zyrTmf_y:_Luk_@UOOqCgXel_3k7_FkOFO@537F0_Qe98s08c4F28!40101V7CBF01F4X0G0	L65	fik`H@D@u[rV}GdTVRbRaRbTTrRcYJuT@QUUUTP@@
?v:y3zyrTmf_y:_Luk_@UOOqCgXel_3k5_FkOFO@537k0_Qe88s08c402#40101VE9BF!F4X0G0	L64	fik`H@D@t{rV}FdskJvmlvjcYJuT@QUUUTP@@
zj_DtTacLfk3TcZ0V0kB4440Fm40F80V$VF0F0V80F#1//&F!	L63	ffmA@@@YHdddddhbddhHjjjjjjj`@@
:xjxqyZlfgDbW5cDhcB2CJ1GV12880V2F!VPBk0VGFF4!1!4*F204&F#VV02(	L62	fdi@`@@HRYWUUURTZjijjf`Rb@h
zj_DtTacLfk3TcZ0V0kB4440Fm40F80V$VF0F0V80F#1//&F!	L61	fbeA@@@YHdddddhbdhHjjjjjjh@@
;j;irQyzvxxcj_gPD3HCh3hUkcV1fVW@074Z80fJV661k0202VVV4c4o!8Z!8VF04!8F#2080a0F0	L60	fdiPpBDFAIW`qUp^rJIJIQJGQF\uUSUSL@@
4FeF#1.80F//%F/%2#120dF	L6	dk^dBDkaTMz\bbTTRL[eN@@``@@
xvojceq2bA2H9#V8o8084020kVN8#F#O$F8F,F%H*4*2010	L59	dctD@@uIV]YijjjAHaD
:xzxyytzjoISdZTFQmC6w6HmV0V4B9X!IKlG80Wl!F0WH#2427H!308c!g#64804V%F!2010	L58	fn}@p@@HuYt\bbTRRTRdqJTdYjBBbjjjHJH@@
6FsF!810V$2&80H(2/%V!F%8/,	L57	deTD@@yJ[VvF`BH@@
zxvr6bOK8F4R0G2B@801VN2H!F093Z20HFV58X010k962#X1090VLV0V894l0c11V84cJ4!1F#10a0G0	L56	foA`PDN@uYsnRYee{f\dYhFBah@@
oFuJ4401#F01040F01080H(2!F,V)20F!8#V#24804*601F	L55	foA`PDB@PkRNrJZIJIQGdkNZ@@h@@@@
:xzxTyvUjyIzfrTmf_jUz_Luk_@UOOq5yHcphAk7_0tSFOe537k07QD90k09kZ1X802441F4VACRF41G46010	L54	fmg@hD@HUYtRcfmGYELeDeLeDXeELeKUVmL@QSUUUTPHX`
:xztTyvUjyIzerTmv_jUzbLump@MQOq5iHcphIk7pVkUFt@_16k9MUT80l09cZ0X90264104VA8BF014F201V	L53	eghPI@@@LAEMGDmkldTTRbRfVQfRtRTUDdVQURquUUUAPQT@QP`@@
:xjxyyerjyvzfxsYfzDUjr5zvxePwJpGsFSuw9HggzwS4@Tdo2MVG8FH1F80kL5aFcF0Q1G4F!FV!20@050	L52	ef]PI@@@DKNmk`RZ\bbVTTbTUfRdrVrTRbfQEDag`VUTrtJKTuUUUUTuUUUUUT@@@
xvwjgyqabEui9dxVYEzeCjp1rOwaPw0GHs0Sux52wBvoFZPRNoc70F!FW2Z0F@C2FcJ1Q5F%V@8206010	L51	edVPB@H@DKHTNrJZQQIQPjZIRkRYZSBJRFAECSWOMUUSUUUUUUUUT@@@
xvwjgyqabEuy9dxVYEzeCjp1rOwqPw0GHs0Sux52wBvoFZPRNoeE0k!FW2Z0F@C2FcJ1Q5F44#V@8@06010	L50	edVPB@H@DKHTNrJZQQIQPjZIRkRYZSBJRFAECSWOMUUSUTuUUUUUT@@@
6FuF!810V$24F8#N0H(2!2V10V02)20V!G2$881&V04$4$G!V0	L5	dmvD@JBTin]~F``J@@
zysMFLkl8e0k40C4kNFZVR2H0o0F029X0430W!F1Ok!FG01@!5V12W09V882F!48208052081N0H402F10	L49	fbmA`@@V}dbRbbRRbQL`aScAj`@@bJh@@@
zxxppZsGtX4F510DFNV52N2H0V$9X!I010801l$W%425H!1088!g#24!4V%F!2010	L48	do|B@@SWRYYU[yMjBBb`@@
LFsF40818V$24F8010N0H&12!HV1#1)20V02G2$8#8$4#V!4%@050	L47	dmtL@@yTee[VE`BJ@@
LNsH40818V$24F801VN0H&120FHV1#30F1%20V02G21080880F8#84#V!4*	L46	dklL@@GTf[VwzV`BJ`@@
:yzDrtrdu6q0pEanRVdVOHmW08KtAc2VLHV54a83FkG6EpW0A3V4ZpLWI0g9BYFc9NV@ZcJ_0234F6JGKb0lF	L45	elV\MHBAHohDLBGDbjchTP@`cjn~eGlddNbbRbTRRfqRfaTtTLlBrZfvVh@@JJf`HZi`BAz`@
^yr;ynz_j:pLvkhUzQsq_yHcp_bk7_klULxA5A7k0_zTdIFg9gbFe9NVDZdJ5039BF65GKa0lF	L44	eeW\K@BBGFPDECDlaoh\RQYTN\efY^rJZIJIJZKIQSJIQSISJfZ\BV^IUSWG@m@@QDUTEQEPuULE@@@
:UfUYt4WN5w0J9dD80k29P808F1cV4843S218#@k04!10VF4cV0J020X0120W50Vc!4#V*V	L43	diVH@BAIfUInEjZi@@
:xjwqwZWeBDbW5cDgcg0CJ0GV12880V4F!VABk0VFFF4F01!40V)214+Vc02(	L42	dmtD@@QIe]TjZjfjBhch
:xjRysZWe4yZ1ScDZmB0CH4_V0k0c0W!1KV0Bk0VkF04!1!60V!4V0V!2V4$30V4!VV02(	L41	didD@@QIe[JfjihH`@
:xjxyygrjwEzd_sDbcBE5K1nV5@080V2V!kIBk0Z0FF40@140B*V!4+VV02#2010	L40	do|L@@PTfUvuTjZjjjj@@
^yEzyryyfhy:_Tul_AUOOqCgXelb3k7_FkOFO@53bF0_Qe98s08c4F28!J0101V7CBF01F5X0l0	L4	fmgPHDD\A[tRcfodyEDdehdhTheELdYuVmUT@QUUUTP@@
:xjxyygrjwEzd_sDbcBE5K1nV5@080V2V!kIBk0Z0FF40@140B*V!4+VV02#2010	L39	f`aA`@@HDdrnvjiJMUUUUP@@
zyxzRoslde4FZ15B0s0_VSHH0V!830X4JG0W88k1FF96Fl01@5!Z4HV01882H0g1$c052088#4B2010	L38	dk\L@@R\bbTTTU[mMjBhBHJ`@
:xjxyyiriiyEYhsj0vgL7F8rt8oHs4Z420Ku6RLNV408V0aD02LF!101244W824k0Fc1!F40VV41#2010	L37	dmtB@@RarJIRFHnZjfh@@
:xjxyyirjiyEfxsj2zgL7G8vtgoHs4_#Ku7SHJV408VF6D0XLFF0101240V804F0J01F0F40VVZ1#2010	L36	dmtB@@RirJIREPfZjjh@@
:xjxyygrjwEzd_sDbcBE5K1nV5@080V2V!kIBk0Z0FF40@140B*V!4+VV02#2010	L35	dklL@@PTfUvuJfjjjh@@
:xjxyygrjwEzd_sDbcBE5K1nV5@080V2V!kIBk0Z0FF40@140B*V!4+VV02#2010	L34	dg\L@@PTfUvuRijjjj`@
zj_DtTacLfk3TcZ0V0VB4440Fm40F80V$VF0F0V!F#1//&F!	L33	flyA@@@IRjjjkkAEUUUUUT@@
:pEtTqcMfFnSch0V9Vg4B60Jk4FN80V0H10VN0F0cF8F0F01,10H1)4+F!	L32	ffmA@@@IRjjjjjkAETuTuUUTAAER@
;jUzta1T7w0qwt@80F2C98a8NKcVZ80IR2Y8#@JN420Y6mN480V5F20PG122F5!V!K4!VH0V#@05V	L31	dmND@JBTefUjxUYjZjab@@
:UfUYt41F5g0J8d@80F288808N1cV080HR218#@F04!W0XN48!4F!@112!1!V!4#V&804V	L30	devH@JAIYeZxYYjZh@@
^yEzyryyjhy:_Uul_AUOOqCgXelb3k5_FktFO@K3bk2_Qe88s0Bc402#J0101VE9BF!N4X0G0	L3	fgQH@D\@XNR}v^~QQIIIQQHsISJJYKtQsZjjA`bjjjh`@@
zxUYqWS4WF4R3J0cDB8k082VV0N18040BIl212$a8410V0X808V0o0N08WGF0V10V1!J$F2!8WV0k0	L29	dg~dBDkaTMF\bbTTRLK\imLuST`@
xvojcyqXbEuu9cx0VAzeCj_1qOomPw0GFs0Oss12g8OgF0PRFoeC0F!F$FH520V01O1044#V$2010	L28	ek`PD@@@BlbbTTRbbRbVsbrThxT|\rBRjZjjjjjjjjh@@
RuJfgem0b8se981V51Q881p1IO8X0401F80G8k!Z09Z048BF404FF#1&2F!8F/!	L27	ek`PD@@@IlbbRfbTJTtRLVTthXTt\|brZjjjjjjjZjh@@
xvojcyqXbEuu9cx0XAzeCj_1qOomPw0GFsFSux12gBQwJVPRNo@Q0F0FF0280kH520VJ0Q5F44F0FV80202010	L26	e`\PJ@@@AGNklbdTbbTURLrftfrTdfbe`RVQUUUUUTuUUUTu@@@
xvojcymXb@XX9Vh0X9nc4C40HFFVP8#FFGkR02V8FF4VN4808$FF!8!21#41Q0F+2010	L25	eiUPH@@@LbbdReVTVRbrRbrTVTTTbxDiEjjffZYiffZYjjj``hdTcKrbbijfmiz@
wNsb46V!80F010V08#8#FN&HF!8$k84!V!8$FF!810H0V#8#4#F%6#	L24	dklBB@KSOdfYwV[ffVYhHE@
zxzbrbzBlQJUIK4cDCcN282dWGN1c840@Il21@4#q8Z50WFX80eV0oFN481GH0V580F!J$F02080a0FV	L23	emWRF@DDCN`PGOJYU_NU{HheDdlhheBdcDhddXeDbeBJ@hied\VifjYifZZjVifijXCAaRWd
<Drsrde6y4pEifRVhVOHmWVNKtAc2ZLFV5BaF11kO66pW0f7VCapLWIVg98YFc19X@4c4C025JF20G560WF	L226	eod\A@LBKM`EG@hakghnve{lbbbRbTRRfqRfaTtXDdL|RjzZAHhZZ@ajf`HEj@@
zpUWrWUBlGJSIF08DC8V2829V3F080406Hl01304!a8Z!VFXc0eV0J0808_GF0V10V104J)8VV0F0	L225	dcll@DpYAmRYV]zzUZije`@
<xzyzUjyr;unY_izj_4vkhUMNtq_g08k_7k6_kkOHR@596F15u880NZ0V6F280V401!X788F010160W0	L224	fas`HBB@PYtZmzcbRdw[JzrsZjtgKUP@UUUUD@@
;UvUzvQzvnnyj7kvWslzE2qJ5IyQWDgKEeW9035PGA1mR90Q640RkXV0CHNHH1GV6BJ0@@4D4sB0V!N20G0	L223	fm`PDL`iUnYrQSQIKJJIIIJJkdcNbWOYkhHH@BBbjhB`@@
:pjtyqcrjsmzchFVfXg5h74qkKP8g0V5N15k90FcgF8!HN1F82$J0F!kH12$10V4F!808(	L222	dclD@@sIEHheJt|MUUMT@@
:xzCqslde4mZ0EgHsVhXSHH1ZFF9Y924HHVp82k1tkO6FG01@1V5aKHp1dc9@21814984c25V@45!G5F2010	L221	fi{AP@@\}DZSLlo\kO|lyKVZmAPQATBUPPYP@
:xU9Lsl9e4mZ0EBHsVBXS2H0ZFF9Y920H2V_82k3tkO0F101@1V5ZG2p0dV9@2G!49!825V@45!G5F2010	L220	fi{@P@@NBOIEEEEEMdhllXfBeYMZBbHBhIJhHHh@@
?y>xvjbxyyjvCzvjzqooxzh_@ebTrNayZdLTUM8J1lhXW6EJpH0DXM48kJ0F11M_NcZW0V%	L22	fbua`@J@QiIefU[o^gDyZjjf``H@@
:xU9Lsl9e4mZ0EBHsVBXS2H0ZFF9Y920H2V_82k3tkO0F101@1V5ZG2p0dV9@2G!49!825V@45!G5F2010	L219	fi{@P@@NCwIEEEEEMdhcmDVBeYIZBbHBhDjhHHh@@
zotK44NG8V4F012BFN0W0N0H$129244HV1#3%W!20V4XG21010880Fc8!24824V204F#F6#	L218	figApB@H}EN^hyOYEMEDhhdhihdbJQ`ejwkP@A@PtEPD@@
:xjxyyerjyvzfxsYfzDUjr5zvxePwJpGsFSux9HggzwS4@Tdo2MVG8FH1H80kL5aFcF0Q1G4F!FV!20@050	L217	ea[PM@@@DKNmcghZV^\bbVTTbTUfRdrVRrbTTrQEDag`VUTrrNKTuUUUUTuUUUUUUP@@
:xjxyyerjyvSdxsYAzDEjr1ztwXPw4lFsFSux92ggzwJ4@Tco2MVF0FF1280FH5aFcF0Q1G4#FV!20@050	L216	ekhPF@@@DKNmclbbVTTbTUfRdrVRHhdL|BrjfVZfjjjjjfjjj@@@
zovK64NG8V4F012BFN0W0N0m$129244HV10V03$8W!20V4XG21010881Fc8!2Z86BV204F040F7030	L215	fa{apBH@QzJ\}aJNR[fVYV[eQRLDmV}Z@@HBF`hB@@
zovK64NG8V4F012BFN0W0N0m$129244HV10V03$8W!20V4XG21010881Fc8!2Z86BV204F040F7030	L214	fa{apBH@QzJV}aJNrJZJIQQIQSIJbdXNRuZt@@PDLEPD@@
yRsr468G8V4F4024FN05VN2H!F013920HHV58!1Fk160W!20VC2KLW0d898V0c102@4c04V@04!F5F2010	L213	ffc@p@@\dGM\bbbTTVVbrtKNJLdkPLQDDDT@@@
:xUtTyvUjynzezTmv_i:bLuq_PUvOq5w2cl_Ik7xktOFO@_A7k5pQ@h0tV8uLG2049409H5VACC04GJJ2010	L212	elVPE@@@G@lfaeo`X\dTTTTTvRbJQbRbTvVXDdlRjvnhJH`J`hjjjjhH@@
:xUtTyvUjynzezTmv_i:bLuo_PUvOq5w2cl_3k7xktOFO@5A7k5_Q@h0tV8uLG2049409H5VACC04GJJ2010	L211	edZPE@@@G@lfaeo`X\dTTTTTvRbJQbRbTvS@debUVuuAQDATEEUUUTD@@@
:xjxyyirju:fxkjjxiSjrBzuxyPwFpKs18mhCLRgtsOZFR3FeG0180L1FZ0kL72k8J08GF4JF0c0A#2010	L210	eaQPE@@@DNGJegbV^\bbTtLVbabtTrbbrbbfVWrKUUMUSUUMUUUUTA`I^WT@
[r:j;UzjhiUzxUyybEzxsrMzicrbfnTj@ptmQv7Mrt0xvDAik2Uh_xHg1SZVMR28ICEGw1IL2010	L21	fns`H@L@QIp\uZdrrljsvjRfc^buTEAUUUA@@@
:xjxyyirju:fxkjjxiSjrBzuxyPwFpKs18mhCLRgtsOZFR3FeG0180L1FZ0kL72k8J08GF4JF0c0A#2010	L209	elrpO@@@DNGLnkg`XZY_Xt|bbTtLVbfTTVTTTrfVTLVTTTrrFvUmZjijjfjjjjjfjjjjj`LAHJQ`
:xjxyyerjyvzfxNXfzDUjb5yvpePwJpGsFSuw9HggzwS0@Tdo0MVG8FH0F80kL5a0VF0P1G4F!FV!202010	L208	ef]PI@@@DKImk`RZ\bbVTTbTUfRdrRJTRbfQEDag`VQPrtJKTuUUUUUUUUUUUT@@@
:xjxyyerjyvzfxNXfzDUjb5yvpePwJpGsFSuw9HggzwS0@Tdo0MVG8FH0H80kL5a0VF0P1G4F!FV!202010	L207	enSPE@@@DKEmk`RZV\bbVTTbTUfRdrrVTRbfRHhdL|BrJFfaQZfjjjjjjjjjjjjh@@
zxz_lVyBlYJ7K!80CV0284V0V!88!2F#N#VF0F9/0F2-2&3#	L206	fhaa`BH@QbDxyIgUUUUjjjfjACT@
:xjxyqirjujzfxkYjzDSjp5zvxiPwFpIs0OuxKHwgvZO4@Rto8O0G80HWHZ0kDC2FcF0Q5FFFF!VA8206010	L205	ekTpE@H@DMhT\ZQ]STNrJZQQIQPjKJEZQIFQIGQJKJPqRpKKhZyzUUjjjZjjjjjjjjjjjj`@@
:xjxyyirj:xexsYjzDEjp_ztzuPwJGHsFSutGqwgSwJC@Tto@72k8GH128FkLE2Fc08Q516JF2FV80203410	L204	eb^PAHHHDLBCBghPO@clddqbRfbfVRdLRLVfTdfc`VUWTsUUUMSUUUUUUUP@@
xvojgyqXbEuu9cxVYAz@Cjp1rOwmPw4GFsFSut12gBSwJ4@RNo870k0GF1280kH12Fc08Q5144F0FV8#2010	L203	e`\PJ@@@CHeklbbTTTRdRvdUlVfTe@f`WfRUSSUUUUUUUUUU@@@
xvojgyqXbEuu9cxVYAz@Cjp1rOwmPw4GFsFSut12gBSwJ4@RNo@E0k0GF1280FH52Fc08Q5144F0FV80202010	L202	e`\PJ@@@CHnklbbTTTRdRvdUlfrTe@f`WfRUSSUUUUUUUUUU@@@
xvojgyqXbEuu9cxVYAzeCjp1rOwmPw4GFsFSux12gBUwJ4PRNo870k0GF1280kH12FcF8Q5144!FZ88202010	L201	e`\PJ@@@JKDklbbTbfbTbVtbmbrTcDadPQVSSSUUUUUUUUUU@@@
xvojgyqXbEue9cxVYAz@Chp1rOwXPw0GFsFKut12gBOoJ4@RFo@U0k0FF1280F252Fc08P5#F!V8#2010	L200	e`\PJ@@@@jiklbbTTTRTVRbQlTJTeGFgedRQSSUUUUUUUUUU@@@
zxxKW0sO1X42502DF8V02N0H0V!1882!201#2W$1$V!G28#88#8)2&F2010	L20	dg\L@@dtieUo^V``hj@@
;UzTzvUzy3zerTmf_jUz_Lum_@MPOq5yHcp_nk6_FlUFO@_36k0MQB8FF89g_029F2B4W40V388F051FX0Gk	L2	ek`TN@@BN@@djiemdf[YWU]efuqIEMGOFnf`HJ@JjjjhB@@@
LNsH42818V$24F801VN0H%2120HHV58!30F16$20V02G2W088980F81F084c20V!4#5N2010	L199	fns@p@@BMzM\bbbbbbbtVVnxkPWYZ@HbBFJh@@@
LNsH42818V$24F801VN0H%2120HHV58!30F16$20V02G2W088980F81F084c20V!4#5N2010	L198	ffc@p@@JMxI\bbbbbbbRaUOAZb{KPADPLQT@@@
;j;ir=xthjzyUDz9vv:usZxslCEsABIoiweOaJEmZcTmNVWL76LFFH1K4e4G@J94B0kXZX#3010	L197	fbuaPBG@QPJWRGlbbTVbbrabegQruUTuUUT@@
;j;ir=xtjjzyUjzCzv:uwoxxlCEsjRrwiUyOaTUrZeTmtcWL76LJFLWKZe4G@J94SWkeZe8803010	L196	fbuaPBM@QSv]S{lbbTTtTRtT~kAbuUUUUMT@@
:xjxyygrjwEzd_sBbcBE4KCnY5@080W38!kHBk0Z!F40@1408&F!V0V4,V020202010	L195	f`aA`@@HedTRTJfRRhqjjjjj@@
:xjxyygrjwEzd_sBbcBE4KCnY5@080W38!kHBk0Z!F40@1408&F!V0V4,V020202010	L194	dg\L@@R\bbRaTrULuUUUP@@
:xjxyygrjwEzd_sBbcBE4KCnY5@080W38!kHBk0Z!F40@1408&F!V0V4,V020202010	L193	do|L@@R\bbRaTrRifjjjj`@
:xjxyyerjyvzfxsbfziUjr5zvxuPwJpGsFSuxOLggzwSZPTtoXUmG8GH1Hc0kL7aFcJ8Q5lJJF0FZ98202F10	L192	ea_PM@@@NIOAmkgh\R\bbdTTbatttfRRNVRTVbHbfeg`VSWPrqwpMKKUUUUTuUUMUUUUUU@@@
;jzjzDrQ:QMSdDCyuPdDdrOubccJ8DIxI9A44c@rDo_2_TXs0eV0oFu4e7GH9W_e0lG4RF1!F0@c82a0GV	L191	emPrF@DDCN`PGOJYU_NU{HheDdlhheBleLhedieDbeBJ@hfnieohT\VifjYifjZjVjjijfXHRHFD
;jyzvabPDqdlCcYhHs0AL0mFOq8VV0VFlI0R4VV8l84X44!@!VVFJ80w0V@1V!V0I&F%a0G0	L190	fcg`PDD@UhvnrJIJJJIMJKJJJQCvuMTtsSMUUPIPPdZ\q`
zxxKW0sO1X42502DF8V02N0H0V!9982!2V1#2W$1!21V!G290V088#8$8#244$F2010	L19	do|B@@Y[RfVWoQv`hJJ`@@
;jyzvabP6qdGCcYhHN09L0mFNo80V0VFlI0R4VV8k84204!@!VVFJ80w!21V!V0I&F%a0F0	L189	fm{a`DD@UkWYEDeEEMThlhhiEu[TuSLtsUUTBTDIZkHX
:xzxyy:jyQzerTuvhj:bMump@UUOrKyIcpj1o5pvpU0tP5bjsEIUTY0t8CtZWe112EBhF4kA4BJ4FMF2010	L188	ecPpH`@@BICGBamcgohTZYU]\bbbbTRbfbJbRTraRqfTTrSDebUTwUsOKTaTQPEPUTUUUUUDP@@
zxUYrYUBlGJSIJ0cDC8k282dV3N18040DIl21A04!q8Z10VFXc0eV0o0N08WGF0V10V104J$F2!8WV0s0	L187	fmoTPBDTxIWleGLFdkyIYrJIQQHpiQJJEJIgEFsWhvjViijZVif`Pl`
:pEtTmVGeFm5Vh0V9Vg0B60Jk0FN80V0H10VN0F0cF8!F01,10H1)4+F!	L186	fbeA@@@IRjkjjjpQUMTuUUPDDYH
<yzxrjuDqbpyalwZzZv7Lb4OKtfd2dLIX59503Ol9L6_10Q3ZCapy_VdR9PeNc9BfD4c25c@Z5J6HKJa0l0	L185	eghXI@DB`BAELfeckbin{HhhihhmMLdhhUdYpHYxetMLuHU@AAUETtD@@@
;jzjzDrzyzUUSsjExyAfLdztsbswJWTIG@QURLNcrgo_@bmae0uV0oFn4g1GPEZp80t8FS48!k0AV80c0JV	L184	ghKD`p@@AGaib@FKEIdJrJJJIQJ[SIJZIIJKIIQQHsGIZKIQYJKIP`pDRLaSX\q\nTiijfVjejjefjieZiZjjjjjjj@TEED[brWR@
;jzjzDrzyzUUSsjExyAfLdztsbswJWTIG@QURLNcrgo_@bmae0uV0oFn4g1GPEZp80t8FS48!k0AV80V0FV	L183	g`MDaP@@AGaib@FKEIedTTTRbTvfRTtRRTVRRbblvrVbrTVRbrTHLADcHTvGLWKdJZZiejiZjiYjjYZiZjjjjjjj@TEED[br[R@
zyxjRqsVWe4kZ1C80c0Z0BH!V0F8V0V4FG0V88k08k840F01$V0F4!c!H1Z(4#N*	L182	dmtD@@QIe]TjZffjBhcd
:xzxTyzUjyIzerTmv_j:bLukp@UQOq5yHcph3k7pklUFt@537kC7UTd0t89sZGe902D4dF4VACBJ4GKJ2010	L181	enspF`@@BAMLbfeckhRV^QSWPxrzv|bbbfbTtRrRbfRfTTrRbVbfJbVfJXDL|Rzv~iU}SZdJH@`jbjjjjjjjjjj`j@@@
:xzxTyzUjyIzerTmv_j:bLukp@UQOq5yHcph3k7pklUFt@537kC7UTd0t89sZGe902D4dF4VACBJ4GKJ2010	L180	ecPpH`@@BAMLbfimg`XTZYU]\bbbfbTtRrRbaTrfRVaTTrS@agbWRqsOKTaQ@DETUUUUUUUAP@@
:UfzvzirSzjvyttEjSuUfxCzQjjeoFSzvg@9nGYR@OqdZTrqHm9HO8Z2jJ2MGDZ2o@4k0FB2NGF8V0VX#F0	L18	fduQ@DDZAj\bbbbTTrrOIJmipXmUSUUUU@@@
xvojgyqXbEuu9cxVYAz@Cjp1rOwmPw4GFsFSut12gBSwJ4@RNo@U0k0GF1280FH52Fc08Q5144F0FV80202010	L179	ehRPF@@@CHneglbbTTTRdRvdUlfaRdhDtB|rRjZZjjjjjjjjjj@@@
;j;ir=xtjjzyUjzCzv:uwoxzlCUujRrwizytaTUzZeTmtcWLb6qJkTYKoX4GAJ9JSlkeZf8803010	L178	e`TXI@DH`DJILjnmkhij{HheHmEEEUEMEL]EhEDtMLluUUTuTuUUMU@@@
;j;ir=xtjjzyUjzCzv:uwoxzlCUujRrwizytaTUzZeTmtcWLb6qJkTYKoX4GAJ9JSlkeZf8803010	L177	eohXI@DK@DJ@hdnmkkIR{HheHiheDXhhZheMkOLbaefjjjjfijjij`@@
]QLzfzjizxctmOHQ_7BSxfd6gpmX16aZ1GmK6qK14Ab05Z_mgAchcR318WBWP0XJ1V411F6HF5a0l0	L176	eo`RF@LBMBg`DNAecdNHezTf{[fU{eUnl|ZfZjXHHhHJFj@@@
?v:ynzyzTmvp;rLyq_f:tqxxnenxIq7xOtUmzU_Q6t6rzuY@RN8uLGeg0S64YP1ujCENWnHRX0G0	L175	ebQTC@@DE`MO@dljno`XT\bbTTRTRVbRrlRbbRRe@bcedVQVqsTEATUUUUUUSQT@@@
:pEtTqcMfk3Uc_0X9Vg4C40Fk40N80V4F!VN0F0VFFF0F01-F21(F,F!	L174	flyA@@@IRjjjjkAEUSUUUTBCD
:pEtTqcMfk3Uc_0X9Vg4C40Fk40N80V4HF0VN0F0VFFJ0F01,1021(F,F!	L173	fjuA@@@IRjjjjklDUUMUMSU@PrM@
:pEtTqcMfk3Uc_0X9Vg4C40Fk40N80V4HF0VN0F0VFFJ0F01,1021(F,F!	L172	ffmA@@@IRjjjjkkAEUSUSTuTACHr@
:pEtTqcMfk3Uc_0X9Vg4C40Fk40N80V4H!VN0F0VFFF0F01,1021(F,F!	L171	ffmA@@@IRjjjjkkAEUSUSUUTACHr@
:pEtTqcMfk3Uc_0X9Vg4C40Fk40N80V4H!VN0F0VFFF0F01,1021(F,F!	L170	fbeA@@@IRjjjjkpQUTuTuUPDLSH
;j;irUTzvyhcihhkNEJC5G_IuFV5jGV2mT0X08HRWaR1J$VVV084F0kHW0V0JF!N441080V#X0G0	L17	eb\XL@@D@IMDfUee}UUUUUWUjjjijjjjjjj`HCH
:pEsLmV1eF27V50X9Vg0C40Fk!N!V4F!VN0F0VFF!F01-F21(F,F!	L169	fbeA@@@IRjjjzjpQUTmUUUPDLnH
:pEsLmV1eF27V50X9Vg0C40Fk!N!V4H!VN0F0VFF!F01,1021(F,F!	L168	fbeA@@@IRjzjjjpQUTtuUUPDLYP
:pEtTqcMfk3Uc_0X9Vg4C40Fk40N80V4F!VN0F0VFFF0F01-F21(F,F!	L167	fbeA@@@IRjjjjkpQUTuUUUPHLP
RsJYZXm0W80@1!V49880840GGN08$HF!N$k044#V%FF#112%8/#	L166	dcLH@@rJJIHiDsSUMPPL@
:xjxyyerfmvzdh0XdvB4C65mkJVP80V1FFKVN8JVcmRJ!41Z82#FF!c0FH1V&F4%1$F!	L165	ffmA`@@Hbdr|wlkwLTmSUSUUUPDDUP
;jhzoi_D2o0pgkY4Z0410V_08KF0V0V#204B#F0A4#2!VV$4#2#V(2$8160V0	L164	defLaF`Y@HZYyJo[fji`@
;jhzoi_D2o0pgkY4Z0410V_08KF0V0V#204B#F0A4#2!VV$4#2#V$V!2$8160V0	L163	dmVBaNaIT@ciWlddNTtVjihZ`@
NsJYVXk0V80@%8880840F0F08$H#N$k&V8%F#102/*	L162	deT@@LdbbQwBuUM@@
~:yzxy;U:rv:SzxrEenzErEznzOoUUpyiwbwIYr6BXUPLr5g2SM82P7iExjN3n0R20G0	L161	eeWXJ@HH`DIEchirJIJIQQYQIJIK[IHiIIIIFNQUY]MSGWMUUURDqEETttuUTPADU]@vL@
:UfUYt4WN5w0J9dD80k29P808F1cV484IS218#@k04!10XN4cV0JF20e1120W50Vc!4#V*V	L160	devH@BAIfUb[aZfjd@@
;j;irUTzvyhcihhkNEJC5G_IuFV5jGV2mT0X08HRWaR1J$VVV084F0kHW0V0JF!N441080V#X0G0	L16	efZXL@@D@IMDfUee}UUUUUWUVjjjfjjjjjjjhB@r@
zxubLb940H4J0G4VV80V080V!N&HF0184#k8410V02808!J0F0BWFF0V1!1!4$F2#Yq0t0	L159	fdyY`BB\UkpPHbcmRdw[JvljL{sSMKRuTBEH
;jxzLar3HoAvgVW54VJV!42gJ04V4aV#1488$X4F&V$44$V0V&F#8!160V0	L158	dkMB`jzUtpBJgiWcyJUf{jjjY`@
:xzxyy:jyQzerTuvhj:bMump@UUOrKyIcpj1o4pvpU0tP5bjsEIUTY0t8ClZWe112C8hF4kA4BJ4FMF2010	L157	em_P@`@@BICGBamkg`XRQYU\bbbbTRbfbJbRTrJRLrbfRXdlRjfzNiYZdJbJ@jBjJjjjjbH@@
:xjxyyerfmQzdZ0XdvB4C65mkJVP80V1FFKVN8JVVmRJ!41Z82#FF!80FH0V&F4%1$F!	L156	ffmA`@@Hbdr|klkwLTmSUSUUUPDDeP
:xjxyyeremHzdZ0XdnB4C64mkFVP80V1FFKVN8JVVkNJ!41082#FF!80FH0V&F4%1$F!	L155	fbeA`@@H|dr|zsmsxKTuSUUU@PRe@
:xjxyyerfmQzdZ0XdvB4C65mkJVP80V1FFKVN8JVVmRJ!41Z82#FF!80FH0V&F4%1$F!	L154	fjuA`@@HBdr|zro\abuMTuUUTAAJT@
;UvUzvUzvnvyj7mvYspzE2qJ7IyQWDgpEjYC235TOQ1mR90Q660RkXV0EHNHH1GV6RJ2@@4D4tB0V!R3010	L153	ekhXF@DB`J@jnibif{IEMDdlhhhdmMEKnIKGDfbamcjBB@@hJbjhB`@@
;UvUzvQzvnnyj7kvWslzE2qJ5IyQWDgKEeW9035PGA1mR90Q640RkXV0CHNHH1GV6BJ0@@4D4sB0V!N20G0	L152	ekhXJ@HF`NLbnfirQSQQQPqKIJIKIXPsRsqJiiXz`B@@Bbjjj@h@@
:xzxyy:jyQzerTuvhj:bMump@UUOrKyIcpjIo7pvpUFtP_bjsC7UTf0t8CtZle912EBhF4kABBJ4GKF2010	L151	ea{pF`@@BICGBamco`T\^Y[_Xtzv~|bbbbTRbfbJbRTrfRrTqTTTrTRtqSDebUTwUpnh^[TaTQPEPUTUUUUUUUUUDT@@@
;j;ir=xthfzyUDz9vv:usZxslCUsARIoiweOXJEuZcTmNVWL76LFkP1KJX4GAJ9JB0kXZW#3010	L150	ff}`pB@`QRRRaeOYEDiEhhhuMEOAsUjjjijjj`@@
xvqEcMmX1DHm1oC0X9WV0B4!F0GPFV0VG!mR0208F80XJ(V&kH1#J#F44$V!120W0	L15	fha``DJ@ERTfV]uUZfjjjhDLP
;j;ir=xthfzyUDz9vv:usZxslCUsARIoiweOXJEuZcTmNVWL76LFkP1KJX4GAJ9JB0kXZW#3010	L149	fjm`pBO@QRT\~fOYEDiEheJihh{rRmUUTuUUP@@
zxzn3YtGdN#426H80WVN0H!F0c3024HHV50X030F1601!@1#4Jl20194Y!1021Z0L!81!4!FX0lV	L148	dg}HBALCgHhdieBeSCL@EMTP@@
xtwb4Zk0V@0H01!28V808$F088#FF!8$k84%8%F!80FH0V&F4*6010	L147	do\LB@QtyImgV]ZZijhDqF@
:xUxTyvUjyIzfrPmf_jUj_4um_@MNOq5gF8khIk6_1sSFN@_16F0MP880F10V40X80240104V38NF01!6010	L146	fas@HD@HuXMV}QrSZrnllrkITTmL@EUUUTPHX`
xtwbZaq4WAFD104V4Cc80841lGN088#HF01N$F0J40VFX808V0FF1080G2!1808.2010	L145	fm{A`@@\edTTRbcRRRRRRRSAMMTuUTuUU@aF@
xtwbZaq4WAFD104V4Cc80841lGN088#HF01N$F0J40VFX808V0FF1080G2!1808.2010	L144	fisA`@@\edTTRbcRRRRRRSAMMTuUUTsPDEVp
xtwbZaq4WAFD104V4Cc80841lGN088#HF01N$F0J40VFX808V0FF1080G2!1808.2010	L143	fisA`@@\edTTRbcRRRRRRSAMMTuUUMUPHIP
:xjxyygrfwEzd_cDhcBDCJCGY1@880WIF!VPBk0VGFk4!G(2$F2V4&F$V02(	L142	fbe@`@@HRYVUUUUbejjjjfjhDh`y@
:xjxyygrfo:9hcBhcB2BLC5Y4N8c0W3F10VPBk0ck8k420G(4!V0FHV4(4#V02(	L141	fbe@`@@HrJIJIIIIHiN|uUSUUUTBTPE@
;j;ir=xcjhgyDEMh_3dUscV1jHW@2U4ZN8nNVj61GF2!VVV4c4oG0PZ0V8VF04N4802!2081b4l0	L140	edXTAHDAhXDLBNck`PO@cknrRSFKIIIIIIISJJHjMUSSSUUSUMS@X\JcX`
;j;irUTzvyhcihhkNEJC5G_IuFV5j1k2mT0X08HR_aR1J$VVV084F0V2V0V0JF!84410N0V#X0G0	L14	efZXL@@D@IMDfUee}UUUUUWUVjjjfijjjjjjhA@rB`
;j;irvy:xxcjhgTDELC_YdUscVWfHW@0UBo8cnNk661G02!VVV4c4o10PZ408VF04848!V02081a0k0	L139	ehptF@HBK@DACCodNrJZIJKJHiIIIIIJKSIIIIIIIIjjZfjjZZZijjiiihAcIZYgfUkX
;j;irvy:xxcjhgTDELC_YdUscVWfHW@0UBo8cnNk661G02!VVV4c4o10PZ408VF04848!V02081a0k0	L138	ehptF@HBK@DACCodNrJZIJKJHiIIIIIJKSIIIIIIIIjjZfjjZZZijjiijhBcIZYgfU`
;j;ir=xcjjgTDEMhbYjUsck1fHW@VU4oNVnFVE61G02!VVV4c4oG0@Z!8VF0480802!2081b4l0	L137	edXTAHDAhXDLBNck`PO@cknrRSFKIIIIIIISJJHjMUUSSUUSUMS@HJMb@
;j;irvy:xxcjhgTDELCbYdUscVWfHW@VUBo8VnFk661G02!VVV4c4o10@Z408VF04808!V02081a0k0	L136	ehptF@HBK@DACCodNrJZIJKJHiIIIIIJKSIIIIIIIIjjZfjjZZjijjiiihBcIZ^YVm`
;j;irvy:xxcjhgTDELCbYdUscVWfHW@VUBo8VnFk661G02!VVV4c4o10@Z408VF04808!V02081a0k0	L135	ehptF@HBK@DACCodNrJZIJKJHiIIIIIJKSIIIIIIIIjjZfjjZZjijjiijh@cIZ^YV@
:xjxyygrfJ:9CcBhcZ0BLC5W0F8c0W7FG0VPBk0ck8o4F0G$V!4!V!2W4(4#s02(	L134	fbe@`@@HRYVUUUUbejjfifjhDhpJMNP
zjbDvUbeLUu2uqo0VX_PJa_4FFW9mNVJd902kV1!4!G241%1VV!JF0V!24$1808$V#X0l0	L133	deVLBB@YJTfYU[jjjh@@
zxxbpayBleJUK14cgCcg2869GlN0N84V4HG0G8BF0Vo8o40VFXc0cV0JF10B51H0V1808#4#k020802010	L132	dg\B@@RUrJIQQJMUsTsSU@@
:xzxyyvzjyISdZTkQqCDy6HmVZVJB9X0VIKlG80Wl!F0WH#2427H!308c!g#64!4V%F!2010	L131	facAp@@HuXK^yEDhddiiMbeDiFZ``hjjjh`h`@
zxxbpaR0lX4N4108V8042820VVF#4V0FF!88#Z84$V!V!FF!80VF0Z(4#F%2010	L130	daDL@@SdfWRijZ`@
;j;irUTzvyhcihhkNEJC5G_IuFV5j1k2mT0X08HR_aR1J$VVV084F0V2V0V0JF!84410N0V#X0G0	L13	ea^XL@@D@IMDfUee}UUUUUWUUZjjjZfjjjjjjj@PL`h
<xzy:jyr;yYj_j:pLvkhUzQkq_gFcl_bk5ZkkQLSA5A7k0_yPc3kZ8V70@18VB4941039B020F560W0	L129	fmgQHBBZ@ccheGMZNIJS]msO_KMk[uVmULDDUUUTP@@
xvyzBrkrd@2q0pCaYBVdVOFHW08KsAV2V0F014a010kF26K10A3!ZZHV30Z8030818V84841!1!20F560W0	L128	f`aPPBBZ@ccd\RTf{[f^myji```a``@
:rjtTqeMjuIzeoFXf_DSjb4ump8PNFoGs18kd1F4Z1NO#10@F0180H0F!VJ02%1F4*2V10	L127	flyap@H`pIVkIrQQQJIKGQJdjjjjikhDKP
JFcF4!18(F!108)12!F/$2+8)V)@050	L126	didD@@EIYW[f@B@@
zj_DtTaeLju3yeoFVXrDSa_4Nm_cHRFoGc0Okk1FZZ80O!JV!J0G8020F!V402$F1!F$1#2010	L125	ea[PJ@@@LNIMLdTRTRvffbTVabTaVdrte@`RUSRvwpIMMUUUUUUUUUUUUUUP@@
:xjxyycrjwnxdxNXfnDEhr0ykKu8g0k0F1Gms8qgglsF0@T1F8!V!J!V0FL34$P0F4(8%	L124	fle@`@@HRYyeuffRoIZjZjZjh@@
xvojcyqVbEsm9cx0XAn@Ch_0qFJm8g0F0F0GmN02gBlNF0@J0F8!V!F!V0FH1%P0F4(802010	L123	f`qA@@@ILrzsRsaoUMUMUT@@
:pEtTqeMju3zeoFVf_iSi_4um_8PRFoKs08kdGF4ZNVO!FW!F018020F!V402%1!F)2010	L122	fmg@h@@XDkU`eFmJYee_^UeuiJoZjjjjjZjjhDHh
xvojgyqXbEuu9cxVYAz@Cjp1rOwmPw4GFsFSut12gBSwJ4@RNo@U0k0GF1280FH52Fc08Q5144F0FV8#2010	L121	edZPN@@@CHfegh\bbTTTRdRvdVsbaRdu@f`WfRUSSUUUUUUUUUUT@@@
:xjxyyirj:xexsYjzDUjp_ztzuPwJGHsFSuxGmwgSwSC@Txo@U2l8GH_28FFLC2Fc08Q516JG2FV80203410	L120	efYPEHHHDLBAHjcdZPO@clddqbbrbTtRLabQdvRdrfgbQSPrsUUUUTuUUUUUUM@@@
6FuF20910F$2!8010N0k*2FV5#2#6!V02$141F!10V!10204048$2!11X0tk	L12	dmNhBDqadDeIeYvneX@bd`@
xvojgyqXbEuu9cxVYAz@Cjp1rOwmPw4GFsFSut12gBSwJ4@RNo@U0k0GF1280FH52Fc08Q5144F0FV80202010	L119	edZPN@@@CHfagh\bbTTTRdRvdVsdvRdu@f`WfRUSSUUUUUUUUUUT@@@
xvojgyqXbEuu9cxVYAz@Cjp1rOwmPw4GFsFSut12gBSwJ4@RNo@U0k0GF1280FH52Fc08Q5144F0FV80202010	L118	edZPN@@@CHfamolbbTTTRdRvdVsdtJTe@f`WfRUSSUUUUUUUUUUT@@@
:xjxyyirj:xexsYjzDUjp_ztzuPwJGHsFSuxGmwgUwSC@Txo@U2l8GH_28FkLC2Fc08Q5G6JG2FV88203410	L117	efYPEHHHDLBAHjcklPO@clddqbbrbTtRLabVTarTbfgbQSPrsUUUUTuUUUUUUM@@@
xvojgyqXbEuu9cxVYAz@Cjp1rOwmPw4GFsFSut12gBUwJ4@RNo@U0k0GF1280kH52Fc08Q5G44F0FV88202010	L116	edZPN@@@CHfaiolbbTTTRdRvdVqtarTe@f`WfRUSSUUUUUUUUUUT@@@
xvojgyqXbEuu9cxVYAz@Cjp1rOwmPw4GFsFSut12gBSwJ4@RNo@U0k0GF1280FH52Fc08Q5144F0FV80202010	L115	elVPA@@@CHfamod\bbTTTRdRvdVsdtJTfhDtB|rRjZZjjjjjjjjjjh@@
xvojgyqXbEuu9cxVYAz@Cjp1rOwmPw4GFsFSut12gBSwJ4@RNo@U0k0GF1280FH52Fc08Q5144F0FV80202010	L114	elVPA@@@CHfamod\bbTTTRdRvdVsdtJTfhDtB|rRjZZjjjjjjjjjjh@@
:pEtTqcMfk3Uc_0X9Vg4C40Fk40N80V4H!VN0F0VFFF0F01,1021(F,F!	L113	fdiA@@@IRjjjjlDUUMUMU@PqM@
:pEsLmV1e027V50X9Vg0C40Fk!N!V4F!VN0F0VFF!F01-F21(F,F!	L112	fdiA@@@IRjjjzlDUUKUUU@Pry@
:pEsLmV1e027V50X9Vg0C40Fk!N!V4H!VN0F0VFF!F01,1021(F,F!	L111	fdiA@@@IRjzjjlDUUMMUU@Pqe@
:pEtTqcMjk3UcpFXAVi4h_0Nm40NB0k4F!kO0F0ZFFF0FF1-V21(F,F!	L110	fnc@`@@BReUYuuUU``Tjjfjjjjj`PX`
zpQWLWO40F4R0F!@80V082V!F0804!Hl01%V8410V0X808!J0F08WFF0V1!1!J$F2#WV0k0	L11	dmNhBDqaTEeIeYVneVfjY`@
:pEtTqcMjk3UcpFXAVi4h_0Nk40NB0k4F!kO0F0ZFFF0FF1-k21(F,F!	L109	fnc@`@@BReUYu]UU``Tjjfjjjjj`PY@
:xjxyyirjyAzfpsgYzDUbp5uk_eHRFpGc0SknSkZZ9ZO08TC42T0F80202!V4V60V!F50F010V010202010	L108	eodPA@@@D@djaeglbbRfdTTVfdtibffTtL\rZfvZjjjjjjjjjj`@@
:xjxyyerjyvzfxsYfzDUjr5zvxePwJpGsFSuxOHggzwS4@Tdo2MVG8FH1H80kL7aFcF0Q1lJF!FV!20@050	L107	en[PE@@@DKNmcohTZ\bbVTTbTUfRdrVRRTVbrHhdL|BrjfVn^qIZfjjjjjfjjjjjjj@@@
:xjxyyerjyvzfxsYfzDUjr5zvxePwJpGsFSuxOHggzwS4@Tdo2MVG8FH1H80kL7aFcF0Q1lJF!FV!20@050	L106	efSPI@@@DKNmcohT\bbVTTbTUfRdrVRRTVbIEDag`VUTrusvIKTuUUUUTuUUUUUU@@@
:xjxyyerjyvzfxNXfzDUjb5yvpePwJpGsFSuwOHggzwS0@Tdo2UVG8FH0H80kL5a0VF0P1lJF!FV!202010	L105	efSPI@@@DK@mcohT\bbVTTbTVtJTfVRRTVbIEDagdQUTrusvIKTuUUUUUUUUUUUU@@@
:xjxyyerjyvzfxsYfzDUjr5zvxePwJpGsFSuxOHggzwS4@Tdo2MVG8FH1H80kL7aFcF0Q1lJF!FV!20@050	L104	efSPI@@@DKNmcohT\bbVTTbTUfRdrVRRTVbIEDag`VUTrusvIKTuUUUUTuUUUUUU@@@
;j;irQyzvxxcjhgPDALC_3dUscV1fFW@0U4Z80nFV661F02!VVV4c4o0F@Z!8VF04808$2081a0k0	L103	ficPPDBV@`Qd]dTtRTVTQRRRRSUTuMUTuTLDPr`
;j;irQyzvxxcj_gPD3LC_3dUkcV1f0W@0M4Z80YFV661F02!VVV4c4o!8Z!8VF04808$2081a0k0	L102	ficPPDBV@`Qd]dTtRTVTQRRRRSUTuMUUUTLD@@
;j;irQyzvxxcjhgPDALC_3dUscV1fFW@0U4Z80nFV661F02!VVV4c4o0F@Z!8VF04808$2081a0k0	L101	fkgPPDBV@`Qd]dTtRTVTQRRRRRRSUTuMUTuUUCADLh
;j;irQyzvxxcjhgPDALC_3dUscV1fHW@0U4Z80nFV661F02!VVV4c4o10@Z!8VF04808$2081a0k0	L100	fkgPPDBV@`Qd]dTtRTVTQRRRRRRSUTuMUTttuCAFLkVZ@
zpQWLWO40F4R0F!D80V082V!F0804!Hl01%V8410V0X808!J0F08WFF0V1!1!J$F2#WV0s0	L10	dmNhBDqaTEeIeYVneVfjiP@
;UzTzvUzy3zerTmf_jUz_Lum_@MPNq5yHcp_nk7_FlUFO@_36k0KPB9FF89g_F29F2BZW6!388F011FX0Gk	L1	ek`TN@@BN@@djiemdf[YWUuefuqIEMGOFnf`HJ@JjjjhB@@@
<hitlist data>
<hitlistName="<selection>">
<hitlistData="@@@@@@@@@A@@@@@@@@@@@@@@@@@@@@@@@@@@@@">
</hitlist data>
<datawarrior properties>
<axisColumn_2D View_0="Compound">
<axisColumn_2D View_1="Compound">
<axisColumn_3D View_0="Compound">
<axisColumn_3D View_1="Compound">
<axisColumn_3D View_2="Compound">
<chartType_2D View="scatter">
<chartType_3D View="scatter">
<columnFilter_Table="">
<columnWidth_Table_Compound="80">
<columnWidth_Table_Structure of SMILES="100">
<currentRecord="154">
<detailView="height[Data]=0.5;height[Structure of SMILES]=0.5">
<faceColor3D_3D View="-1250054">
<fastRendering_2D View="false">
<fastRendering_3D View="false">
<filter0="#browser#	#disabled#	Compound	L1">
<filter1="#string#	Compound">
<filterAnimation0="state=stopped">
<headerLines_Table="2">
<mainSplitting="0.73808">
<mainView="Table">
<mainViewCount="4">
<mainViewDockInfo0="root">
<mainViewDockInfo1="Table	bottom	0.497">
<mainViewDockInfo2="Table	right	0.498">
<mainViewDockInfo3="2D View	right	0.498">
<mainViewName0="Table">
<mainViewName1="2D View">
<mainViewName2="Structure of SMILES">
<mainViewName3="3D View">
<mainViewType0="tableView">
<mainViewType1="2Dview">
<mainViewType2="structureView">
<mainViewType3="3Dview">
<rightSplitting="0.66909">
<rotationMatrix_3D View00="1">
<rotationMatrix_3D View01="0">
<rotationMatrix_3D View02="0">
<rotationMatrix_3D View10="0">
<rotationMatrix_3D View11="1">
<rotationMatrix_3D View12="0">
<rotationMatrix_3D View20="0">
<rotationMatrix_3D View21="0">
<rotationMatrix_3D View22="1">
<rowHeight_Table="80">
<scaleStyle_2D View="frame">
<scaleStyle_3D View="arrows">
<scatterplotMargin_2D View="0.025">
<scatterplotMargin_3D View="0.025">
<showNaNValues_2D View="true">
<showNaNValues_3D View="true">
<structureGridColumn_Structure of SMILES="Structure of SMILES">
<structureGridColumns_Structure of SMILES="6">
</datawarrior properties>
