# Supplementary material for: First In Silico Screening of Insect Molecules for Identification of Novel Anti-Parasitic Compounds
Source: Pharmaceuticals (Basel). 2022 Jan 19;15(2):119. doi: 10.3390/ph15020119 (PMC8877563; doi:10.3390/ph15020119)
Supplement: Supplementary file 1 [file pharmaceuticals-15-00119-s001.zip › Gallinger et al_DataWarrior_Other.dwar]

<datawarrior-fileinfo>
<version="3.3">
<created="1638794109155">
<rowcount="160">
</datawarrior-fileinfo>
<column properties>
<columnName="SmilesFragFp">
<columnProperty="parent	Structure of SMILES">
<columnProperty="specialType	FragFp">
<columnProperty="version	1.2.1">
<columnName="Structure of SMILES">
<columnProperty="specialType	idcode">
</column properties>
SmilesFragFp	Compound	Structure of SMILES
NuHQ02kF080X!8!8F8090F040V81#F#8#8F1!1&V#F$2$8,2%F	O1	dmN@@@ReY^Jad@JjJNh@
^yEzyryyjhy:_Uul_AUOOqCgXelb3k5_FktFO@K3bk2_Qe88s0Bc402#J0101VE9BF!N4X0G0	O2	fgQH@D\@XNR}v^~QQIIIQQHsISJJYKtQsZjjA`bjjjh`@@
xvurBrkr8@2o0pCZn8VVVN0H108KF0f2V420146011k!HK!8!10W2!8Z082!20V%X480F010160W0	O3	dg^LaEH{BHV[yIf]vyn``JibIh@
xNun430G8!F0404F80WVN0H&9205H01#10F#1&25H!8088!8!V84#V4!F#120W0	O4	dcNLBFB]Z\bbbRtHjtDDP@@
xvurBrkr8@2o0pCZn8VVVN0H108KF0d2V420146011k!HK!8!10W2!8Z082$V%X480F010164W0	O5	dg^LaEH{BlV[yIf]vyn``JibIh@
zjYD2K1X041!601!H!41(V!10J*2!8!2)F#F(F%VV!20G0	O6	dazHBJBirJQFUUP@@
:xzxyyuzjyIzfpPXn_jUjr4um_@LRFoKVG8k_Ak4o1kO0sP512R0KDN20114V40g#4#401V8%2010	O7	fbuAp@@HxXL\yEDhhdeEmhUNuYjB`jJjH@@
NuJfcem0b8se989!9O889_1LOFX8V01FN!8s02B8tZ!@BFJ810k!F!V0F212/08%	O8	fbu@@@DjyYw[ufBdijjijjZh@@
NuJfcek0_88X!9!8F80940JFFX8V#H#N#8k$4!8!V!F!V102/#8%	O9	do|@@DjWv]ZfZjfijajHz@
NuJfcem0_8se109!9N80941LOFX8V#F!8N$kV#4!8!V!F!V!2/#8%	O10	do|@@DjWvuZfZjfijaj@@
RuHQ42kF080X!8!8F9090F040V81#FF!8#8F1601&V#F$2$804V)2!804F	O11	dcnH@NCHeEDhcprk@PUEDt@@
zj_DtTaeLju3yeoFVX_DSa_4Nm_8HRFoGc08kV1F4Z80O!F1!F018020F!V402%1!F)2010	O12	f`a@p@@XDkSldTTRbRfMIUUUUUP@@
;j;ipzyzrrhcjjgw7DLdbW9Usck0DFW@XUJsFVmVkj21G!F$484o0F@!V8V#8V!2042#b0I0	O13	fkgaJ@ApQ``i]v\@QddatTQRRRRRRfRbuTuSUUTuMBeDCP
;j;irzy;hcjbgwE6Ld5WhUkck0D0W@XLJsNVX0kj21G!F$484o!8!V8V#8V!2042#b0I0	O14	fkgaJ@ApQ``i]v\@QddatTQRRRRRRfRbuTuUUUTuMBe@@
NuJfcem0b8ce189#Q809_1LO0X0Z01080G8F02V0G$40F05$F%202$G/!	O15	det@@DjzYKaejjj`@
NuJfcem0b80e189!9Q80841LOFV8V010PFG8N0208F04!404&F!81121$VH(V)	O16	eaYP@@@LdfbRdubrTVRTVRbrbbds@aOKUSUMLtsSMMSUU@RLVbyAVUTcRu]@
xvojcymXb@XX9Vh0X9nc4C40HFFVP8#FFGkR02V8FF4VN4808$FF!8!21#41Q0F+2010	O17	ee]PD@@@I\bbdReVTVRbrRbrTVTTTbw@eHmUTtsSMLtsSMUUTAHiFWeEESUM[St@
xvojgymXb@Xe9VhVb9vc4C40IONVP8#HFGsR02V8kF4ZNZ8080F!FF10c10210F04dQ0F+2010	O18	ee]PD@@@I\bbdReVTVRbrRbrTVTTTbw@eHkUTtsSMLtsSMUUUASQHiFWeEESUM[St@
RuJfgem0b80e909V59P80840IONV8$HFG8N!V8k0440Z!80F!FF10c10210F!cI/!	O19	ee]PD@@@I\bbdReVTVRbrRbrTVTTTbw@eHkUTtsSMLtsSMUTtAHiFOcDeSUL{Kt@
xvojcymXb@XX9Vh0X9nc4C40LFFVPc#HFGkR02V8FF4VN4808$FF!81021#4WQ0F+2010	O20	eiUPH@@@LbbdReVTVRbrRbrTVTTTbxDiEjjffZYiffZZfjj@dTcGrbbijfmiz@
RuJfgem0b8Ve909V59Q80940MONV8V#HFG8N02V8k0440Z!80F!FF10c10210F!cQ/!	O21	eiUPH@@@LbbdReVTVRbrRbrTVTTTbxDiEZjffZYiffZZfjj`AHdTcGrbbijfmiz@
RuJfgem0b80e909V59P80840IONV8$HFG8N!V8k0440Z!80F!FF10c10210F!cI/!	O22	eiUPH@@@LbbdReVTVRbrRbrTVTTTbxDiEZjffZYiffZYjjj@dTcKrbbijfmiz@
NuJfcek0_88X109!8F80940JFFX8V#F#N$l$4!8!V!F!V0F21/!8%	O23	fbe@@@LdbVRbTRaVdTmUUKUTuAaF@LfJ@
NuJfcek0_88X109!8F80940JFFX8V#F#N$l$4!8!V!F!V0F21/!8%	O24	fbe@@@LdbVRbTRaVdTmUUKUTuAaF@LfJ@
zj_DtTaeLju3yeoFVXrDSa_4Nm_cHRHoGc0SkkGFZZ80O!Jd!L0G8020H!V4022V!F10FF$10202F10	O25	emPpNH@BONmh\RPHcHhiEiDdlhlhmDUEELllXhbFNAMG@dbfcojjjjjjjjjjjjjjjj`@@
zj_DtTaeLju3yeoFVXrDSa_4Nm_cHRHoGc0Skk1FZZ80O!Jd!L0G8020H!V4022V!F1!F&202010	O26	em_PNH@BONmh\RPHcHhiEiDdlhlhmDUEELllXhnAMG@dbfcojjjjjjjjjjjjjjjj@@@
NuJfcem0b8sX989!9F88950LFFX8V#F#N!80lV!2B0F8!V!F!V0F21/!8%	O27	fbe@@@LdbVRbTRaachmUUKUTtA@FR@
NuJfcem0b8se989!9Q809_1LOFX84010NFG8s!c8l44084Fk81$F$F202$O/!	O28	fbu@@@LdbVRbTbTQKh~RuSTuUUTC@JeI@
RuJfgem0b8se189V09Q80941MONX8V010PFG8N02!k0408Z048$FF10V1021%H(V$8040	O29	fhq@`@@BRVUVyklEfjZZjh\h`b@
:UfzvzirOqzQyscC5BPL!9hAgKV0J4e1V283!8040V441H#H!W0840V!4048VF04!8(1V0k0	O30	f`aH`BDTMXGjSZ\bbTVRRTIgMUUUTp@@
RuJfgem0b80e909V59P80840IONV8$HFG8N!V8k0440Z!80FV0FF10c10210F!cI/!	O31	ee]PD@@@I\bbTbQVTVRbrRbrTVTTTbu@eHkSUTsSMLtsSMUTlAHiFOcDeSUL{Kt@
RuJfgem0b80X909V19H80840IFNV8$HFG0N!V8k04!Z!8!V0FF10c10210F!cI/!	O32	eiUPH@@@LbbTbQVTVRbrRbrTVTTTbhDiEZZjfZYiffZYjjf@dTcKrbRijfmez@
xvojgymXb@XX9VhVY9nc4C40IFNVP8#HFGkR02V8kF4VNZ808!V0FF10c10210F04dQ0F+2010	O33	ee]PD@@@I\bbTbQVTVRbrRbrTVTTTbu@eHkSUTsSMLtsSMUUMASQHiFWeDeSUM[Kt@
:xjtyyerjunzexFVfriSjb4ymKuPwFoKPGSll0FggOcO0HR1H270F0JL02010L121V!F1V4F0V80102$V	O34	fhy@`@@LRe^UezpPTkNiZjjjj`@@
zj_DtTaeLju3yeoFVXrDSa_4Nm_cHB0oG80Skk1FVZ!G!J9!L01!20H%20V#1VF!V!1(	O35	dk\D@@sIEHiLd|Xnjjjjh@@
zyxzRoslde4FZ15BFs0_VSHH0V!839X4JI0W88k1GF96Fl01@504a5HW0988@H0g1!24c25X8B8F0F4R2010	O36	foA@P@@Hd{HheEEEYf\tYjBhBh`R`@
:xzRqsndeDFZW5DmsV_VUHHVV12N39X4JI0WB@k1GG96Fl01A7F4a5HW0988@H0g1!24cH5X8C8F0GJR2010	O37	f`qAP@@Hd[vQQJJJKZEgMVZ`jBJbAJ@@
:xzxyyvzjyIzfrTmv_j:rLuk_@UQOq5wIclhAk7pFtUFt@5A7k4bUPd0t88eLGi9!64dH5XACBF0GJR2010	O38	fmw@h@@Hd{tRcfoHheEEEYdmDhidf\tZkVhJ`Jjjjjb@@
:xzxyyvzjyIzfrTmv_j:rLuk_@UQOq5wIclhAk7pFtUFt@5A7k4bUPd0t88uLGi9!64dH5XACBF4GJR2010	O39	fco@h@@Hd{rZsWoHheEEEYddieELdsfcMzuATAUUUUUD@@
zyxzRoslde4FZ15BFs0_VSHH0V!839X4JI0W88k1GF96Fl01@504a5HW0988@H0g1!24c25X8B8F0F4R@050	O40	f`qAP@@Hd{vQQJJJJsIgMFZ`j@ibAJ@@
:xzxyyvzjyIzfrTmv_j:rLuk_@UQOq5wIclhAk7pFtUFt@5A7k4bUPd0t88eLFi9!64d25XACBF0GJR2010	O41	fegAH@@HdxN^cgdTRbbblvTRbfRYsQbuZ`j@jjjjh`@@
:xzRysndeDHZY_DmsWhkUHHmk12P39X4JI0WB@k1GGO7Ft05A7F4a5PW0988@H0g1!24cH5X9C8F0GJR2010	O42	fhiAP@@HdXNQQJJJIPrlEisTEPTU@@@
youlLWOG8F4F0F040N0G0N2H$8302!l218!1FV860W!2101V4H08!82!c#24c%F#48X0G0	O43	dmND@DBTfVubhUZ`BH@@
zrzxTWOGdJCk0F9E3N0G1N@HV!28YV@!t238!1HV@6FW!3G01V4H080k82!t02024c%F#J82010	O44	dg~L@DCSRYfuVIemj``h`@@
zyxzRoslde4FZ15B0s0_VSHH0V!830X4JG0W88k1FF96Fl01@5!Z4HV01882H0g1$c052088#4B2010	O45	dk\L@@R\bbTTTU[mMjBhBHJ`@
:xUxTyvUjyIzfrTmv_jUz_Luk_@UOOq5gHcl_3k7_0kOFs@537F47Q@90l08c4Fe8!64104V3CBF01F46030	O46	ff}AH@@HDhwlekdTtRTJTRbfRyHLV`BJjjjb@@
:xjxyyirfqzUfgch5gBL4495fgJF8JZ2#cHBF8V40k4!H!FF!1#4$408*V42#2010	O47	fkwA`@@Hhdrsjjjjjjkl{UUUUUUUUUPpP@
:xjxyygrjoEUd_sB7cg64J9GY4!80W2#kHBFFV!k4F0F0V&1#V!4%F%V02#2010	O48	fkwA`@@HxdrkNjjjjjkl{UUUUUUUUUPhP@
:xjxyyirjyrxfhcYbZgE6LV5VhTFcF06018XJJsNVV0Fh201!F$4!Z!8!V8%V!2042#7030	O49	fc{@i@HHpPTnsWl@PLHrRPzJHiIIIIIIRKUSUUUUUKPiP@
:xjxyyipjyrpYhcYjZg7DLVbV9TNcF06F18XSJsFVkVFh201!F$4!Z0F@!V8%V!2042#7030	O50	fc{@i@HHpPTnsWl@PLHrRPzJHiIIIIIIRKUSUMUUUKPiQ@t@
xvojgyoVYDVu1Vg0X2u80h50JN0kFB4!8FKuG!V4LJF!J0F02#1F02!V202#8G11Z&8!2010	O51	f`aA`@@B}dTVTTbdstyiZjjj@@
xvwjgyqabEui9dxVYEzeCjp1MOwaPw0GHsFGux52wBvoJZPRNo810k0FF12g0k@92Fc40Q1F!F#@8206030	O52	edVPB@@@DNH\bfdTQRbbrfTrtfVdtbg`RQPtussUUTuTuUUUUUU@@@
:xjxyyirjyzxfxsgjzDUjr9ztxePwJlHsFOstSmggSgx4@Txo@CXF8FH12B0FLCa0c08Q50J010kVA02%	O53	e`\PN@@@GOAicglbbbTTbbbRqrbqRbd`RabUVSSSUUTuUUUSMU@@@
TNsG!cG8V$2%V80H(2)10k#1!80V10F%802/%2010	O54	fdyA`@@^cdbfRaRbRbYqpZ@Bh@b@@@
:xjxyyirfqzUfgch5gBL4495fgJF8JZ2#cHBF8V40k4!H!FF!1#4$408*V42#2010	O55	fm{A`@@HhdrsjjjjjjsVuUUUUUUUUCA@@
6FuF!810V$2!8#N,F0V1&1%2(F/.F	O56	dgD@LxPYJ[Yg_iNz@`H@@@
zyxjgiu4beoPC15cg9FB0970HVNV8$HF01NBF!k84!c028$JF!B1FH1V1#8!4#k*	O57	fhq@`@@HrJIQEJKQZgFifjjj@@
RuJfgem0b8cX909V11G809K0MF8X0V$F!F0240k!4@B0F040V0FF10V!2!F8/08040	O58	dcLD@@UI[fUFVZjf`@
RuJfgem0b8cX909V11G809K0MF8X0V$F!F0240k!4@B0F040V0FF10V!2!F8/08040	O59	dcLD@@UI[fUFVZjf`@
?v:y3zyrTmf_y:_Luk_@UOOqCgXel_3k5_FkOFO@537k0_Qe88s08c402#40101VE9BF!F4X0G0	O60	fik`H@D@t{rV}FdskJvmlvjcYJuT@QUUUTP@@
^yE:ryyjhy:_Uun_AUOOqEiXelb7k5_FktFOeK3bk2_Qe88s0Bd402#J0101VE9DF!N4a0I0	O61	ehTTM@@FM@DJELfnego`Tfvu[Ue[Vv[UHkXyjZij`BJjjjb@@@
yJsp448G8V4F4124FN050N2H$139202HV58803FV860WV021V52KL10W09@V0c10224c24V@4J!F5N2010	O62	fa{@H@@HtxLR}RYYeYYyuzBUzrWYZ`@HHhjfB@@
yJsp448G8V4F4124FN050N2H$13920HHV58803FV960WV021V52KL10W09@VFc10224c24V@4J04F5N2010	O63	fig@H@@HtxJZcRYYeYYV]~`e^meqVh@BBJbjXH@@
:pEtTqeMjunzewFVYrDRjb4Lm5sHwFkG81SklFFZZGVO02J1F030G!60H#202$G1V4F$1(	O64	f`qA@@@YHiEHeeYFJMZjjfjj`@@
:pEtTqeMjunzewFVYrDRjb4Lm5sHwFkG81SklFFZZGVO02J1F030G!60H#202$G1V4F$1(	O65	f`qA@@@YHiEHeeYFJMZjjfjj`@@
:pjhyqebf2vh8xV_czi0hq0ztcsNg4G0HFJsO0HVcoBJZ8o10V3k!GJ10c1GL10F!c1!4$41$F!	O66	fhi@`@@DrJJQ[QIQTcC^ZjfijZ@cci@
:pjhyqebfuvhcxV_dziBjq1ztdsNg4G0FFSst0HccoZJZ8JG0V3m!GJ10c0F610F8081(41$F!	O67	fhi@`@@DrJJQ[QIQTcC^ZjjijZACR@
:pjxyqerjuvzexkbfziSjr1zvhsPwJp4kFSutGHcgyoKZNROFXQm08GJ12c4k610k84810FF4#Z1$F!	O68	fdeA`@@DEdTTbttrTUHpTkAZjjjZfhDCH
:xjxyyirjyvzfxsifziUjr5ytpuPwJpKk1SuzSqggzwOVPTxoeUXk81L02V4kLb4VVJ1P4GJ4G0cV98802F10	O69	eoTpC@@@DKLfagdR^YSRaHQDcHQHRDaHRDQLbDaLaDrJcDaASHqqJZE[YGEjjZjjjjjjfjffjZj`@@
:pjtyqerjuvzexFXfziSj_5yvpuPwJpKs0SuxGLggSwOVPROoeU0G81H0H04FL72VVJ1P4kJJF08V9#2010	O70	fnkA`@@B]dbdTTTtTrZRSEZMzNZuUUUUUUUL@@
:xjxyyirjyvzfxsifziUjr5ytpuPwJpKk1SuzSqggzwOVPTxoeUXk81L02V4kLb4VVJ1P4GJ4G0cV90802F10	O71	eoTpC@@@DKLjnkh\VQS\bbRfbTTTTRRtbbTRtlrbiQf\RFAfVaQZjfjjjjjjfjffjfjh@@
:pjtyqerjuvzexFXfziSj_5yvpuPwJpKs0SuwGLggSwOVPROoeU0G01H0H04FL72VVJ1P0kJJF08V1#2010	O72	ffs@`@@VrQRJJKQQZiKLEKSoYKUUUUUUUS@@@
LNsF!818V$24F8!VN0H&12!2V1#30F&2$G21080880F*V!4%2010	O73	dmtD@@iJ[gwahHB`@@
LNsF!818V$24F8!VN0H&12!2V1#10F&20V!G2!8088,V!4%2010	O74	dmtD@@iJ[g_ahHB`@@
zyxzRqsldeBHZW5DFs0_VSHHFV12839X4JI0W88k1GG96Fl01@504a5HW01882H0g1$c25X8B8!F4R2010	O75	foA@P@@Hd{HheEEElV\uYjBhHh`R`@
:xzxyyvzjyIzfrTmv_j:rLuk_@UQOq5wIclhAk7pGtUFt@5A7k4bUPd0t88eLGi9!64dH5XACBF0GJR2010	O76	fco@h@@HexJZsWoHheEEEmBeheELdsfkMzuATDUUUUUD@@
zyxzRqsldeBHZW5DFs0_VSHHFV12839X4JI0W88k1GG96Fl01@504a5HW0988@H0g1!24c25X8B8F0F4R2010	O77	f`q@P@@He{HheEEEmBsfkMPUAEQ@e@@
:xzxyyvzjyIzfrTmv_j:rLum_@UQOq5wIclhQk7pGtUFt@_A7k4rUPd0t88eLFi9!64d25XACBF0GJR2010	O78	fcoAH@@HezIQsWdTRbbbvarbTTrVYsUjmZ`jBJjjjjb@@
zj_DtTacLjs3ycoF0VXDCZ_4NX58080k1805Vk0FVZ!F#1!6&F#4(1V#V+	O79	dclD@@sIEHdebp}MUUUT@@
zj_DtTaeLju3yeoFVXrDSZ_4Nm_cHB0oGc0Kkk1FVZ80G!J1!601!20H!V!20V$V0F0V!1(	O80	dk\D@@sIEHheDVDYjjjjh@@
NuJfcem0b8sX989!9I889_0LFFX8V!FN0G0s02c8GV!240F810V!F$F212$P+8%	O81	foA@@@DjVv_zgEZZjjjZ`@@
NuJfcem0b8sX989!9I889_0LFFX8V!FN0G0s02c8GV!240F810V!F$F212$P+8%	O82	foA@@@DjVv_zgEZZjjjZ`@@
NuJfcem0b8se989!1Q889_1LO0X0V01F80G8k02c0GZ!24FJ010V!F%202$H(V!8%	O83	foA@@@LdfbTbqtXIVfjjjfh@@
xvojcyqXbEuX9cw0V3r@Cj_0qFZVHw0FFc0Skk10g4OVF02J0F230F!F02#242$F1#F(2010	O84	f`qA@@@YEHhmHl]NRtZjjjjZ`@@
yqulTWOG8F5k0FA51N0G0N@m04F09Y0@0HtX50V01PV96FWV02G09V4L0NVc9Ll1d10AX4c49#F3J010X0G0	O85	fmq`@DRR@I\bbTTTRbRfVaJRd[TWYjvZvh@``hQh@`@@@
:xjxyyere0HpdZ0X8nB4C64mkF0P80V0FFJVN8JVVkNJ!41082#FF!80FH0V&F4%1$F!	O86	flyA`@@H|dr|zsmw`mSUMUUTGTHIR`
NuJfcek0b80X109!8G80940LF0V8V#HF!N0208k04!4%V0FF!81F21/)	O87	do|@@Dj]VVU[fZZjfajDrY@
RuJfgek0b80e109V48O809J0MF8V8V010HF!N0208k4448Z%V0FF10c1G21$8/#	O88	f`aA@@@YEEDmDeE]NZfZfihLhPqT`
RuJfgek0b80e109V58O809o0MN8V8Z010HF08N0208k4448Z#1F!FF10c1G210F!c/#	O89	f`aA@@@YEEDmDeE]NZjZfi`HXjP
xvwzgyqWj@kH9WZ4HOm9ZS4Hm0FV8@320HHK_N!W0FNH0V!2824212l0909@20c3!24824V&5N6030	O90	fkwAR@BZlzhHcHhhihleLXleIleFB``bjYjjjfbAZHNP
xvwzZwoWf@0H01Z4FNm9VR4HX0F08@320HHJ_N!W0k8H0V!2824212l0909P20c3!24824V&5N6030	O91	fkwAR@BZlyXHcHhhihleLXleEdiFB``bjYjfjj`BGVX
:xjxqwZkiZwZ0CV_ecZ0B2!sNFF04V!G0l80kF0o040F01280c!G4!V0V20V1!9801%4$2010	O92	didL@@IdfYnfZfjcB@@
zwx_oZs41X4P514VB80Z086!V!8!V4H1!NBF!k8#V-1GH04(4#V*	O93	dg\D@@QIeUUT{ZjVjhDYy@
zxxbpayBlfJEM14cB5cB2049lY#80V2$HBF0V!k4!F#2,4#8(V02(	O94	fkwA`@@H\drjjjsjjjkl{UUUTuUUUU@@@
xvojgyqXbEue9cxVbAz@Cjp1rOwXPw0GFu0Osx12gBQoF4@wNJ@CFF!F1!1G252Fc0cP1#F#88202010	O95	ffs@`@@ArJJIQJKRJEVTXZshyJuTuUUUUU@@@
:xjxyyerjyfxfxsbfzDUjp1ztxePwFlFu0OsxOmggQoO4@yxJ@SHF80H1201G656Fc0cP5#G#98202010	O96	few@P@@AJOHhheDhmHhTULYQakNcfkUSUUUUUMU@@@
:xzhyytjf4vh8jimduCXx6HFtRNSEC20HHphN0kYdqSLF1o1e1XW2KMx0cc98XF890287cX4X@4J0485F2010	O97	e`\PF@@@AEDnklbbbbbbaaRRrRbQtg@fcdQVUSPSD@PRUUUUA@@@
:xjpiu4niJR795si9sZ28H91nN0N04W4HG0F@BFFVk84$V!VV0FF10851H04#80FF4#k#8%	O98	f`a@P@@BeiIfUwmf\ZYifj`@@
xNsb46V40@0F!4VV80V08#FN&HF018$F04$2808!FF!81020V1!8)4$2010	O99	deTL@@JTfYu[fiZX@@
zxxbpaR4kX4R4040Z88Z082!VF#4V!G018$o04$2!c!F%V!V1!9)4$2010	O100	daDL@@IdfYzYjZ`@
:xjxyyirfqzUfgch5gBL449pfgJF8JZ2#cHBF8V40k4!H!FH!1#4$40808(V42#2010	O101	e`PPB@@@DJODfV]UUgUUUUWofjjjjZjjjjj`pH@@
;j;irULzQwxsjChc6hHdvQwGu0416Il0t706F8aRZ_NYFacFsV0K0n08_GF9V58Z18JK0B!HX088WX0l0	O102	fdyhPDDTxIPKNBJ\bbTTRLracNJttsSTuU@@@
:xzhysvCei2_XbDmcnhaU4HmkGeQAA24JHpWR2k3Wkk3FO4C@Am0aG2t0c08N208A#48HFXAC4F114R@050	O103	fcw@R@FFmxDQdTTTTrRUdvRbrTxIVhB`jfjijfbACJ@
:xjdyyebjyYhehNXflg7A50LkJePs!FF08IJFm4gGFO0PD4H840F!F$F21#F08$1#1#2010	O104	dclD@@IJV[^iiVfjjj@@
RuJAg@m078cX989V11G801p0MF8X0Z(F024$4@B0F050k#1(F8/08040	O105	dcLD@@wHeEEEJwMUUS@@
LPuH!810V0V!2018F!N#4(F0V1$8F1%2(F*8/#F	O106	foAq@@LLLCIELhihdVBlz`BB`@@@
:xjxyyerjyfxfxNXfzDUjp1yspePwFlFsFOmxOqggQoS0@Tho@92F8FH0280F6760VF0P5FF0G#902%	O107	fc@P@@HRoHhmEHeEdihhikhhvkYZWkUUUUUTuTtt@@
:xjxyyerjyfxfxsbfzDUjp1ztxePwFlFsFOsxOqggvoS4@Tpo@9Hk8FH12c0F656F808Q1#G!V988%	O108	figA`@@^{dTTbTVRfbbfngIBTGLRmUUUUSUSSP@@
:xjxyyerjyfxfxNXfzDUjp1yspePwFlFsFOmxOqggQoS0@Tho@92F8FH0280F6760VF0P5FF0G#902%	O109	fc@P@@HRoHhmEHeEdihhikhhvkYZWkUUUUUTuTtt@@
xvojcyqXbEue9cx0X3z@Cj_1LOZXHw0GFc0Ouo12g4PoF0@JNJ050F!F02#202!F0I1&V08!2010	O110	fjcA@@@ILtl|oOOARUzHTuUUUMUUU@@@
NuFA82k!80X!9!8G809!FFFV8V#FF!80208k04084!8%F!c!21/)	O111	deT@@DjWviifjjFH@
vb78PG1V0F!VF#V0F/02#8,4/*V&V0k0	O112	gFxIL@cReLzuURT@
?v:imtyzTmv_vrUrHyFpQzvdHgKnXnx3X7SlOUmzA4QEs4arup@gs8uHKcC0L7BcH5iECTFVGJRX0G0	O113	ffsap@D@e[rRuRYYfUn}UgMA]GIVhJ`Zbjhh@@
yJsp448G8V4F4124FN050N2H$131202HV58801FV860WV#V12KL!W092V0c10224c24V@0J#5N2010	O114	fb}@p@@HmyN\bbTTRRTRbmNJ\ZM`mP@@QQLD@@
ysT1X0u010FH1$9#84V$8$FF01F$F848#2*8!H0V&4+3#	O115	fdq``BH@QBT\dvjjjjmMUUUTBFH
?v:yntyzTmvpv:rHyJ_fzvtHwSnenx3X7SGOUmzE4Q7t4qzuY@gN8uLGeh0S64fP1eECENVnJRX0G0	O116	fnk`H@D@d[t\u[dTRbbbTVabRsAZByIZmPUAUEUTT@@
xvojgyqXbEuu9cxVYAz@Cjp1rOwmPw4GFsFSut12gBSwJ4@RNo@U0k0GF1280FH52Fc08Q5144F0FV80202010	O117	ehRPF@@@CHneglbbTTTRdRvdUlfaRdhDtB|rRjZZjjjjjjjjjj@@@
xNkK$82(80W08-F!8$F04/)2/2010	O118	dmtH@@RUVUeZf@@BL`
NuJfcem0b88e189!1Q80941LO0V0V01080G8F02!G#8404&F%2&H(V)	O119	det@@DjyZkfyjjj`@
xvojcyqVbAse9cx!9veBh_1qOJX8g0GFs0Gss02g8OZF0PRFoc50F!F$F2520V01O1&V$2010	O120	ffsA@@@YEDeLhedihdZ\eiwhyjijjjjjj`@@
:xjxyyirjy:dhsifygDjrCqvxuNg4WKkGOuyBocgzRJ0FTOoe0VV0GL!g4kHYZ#1P0F4#s!8802010	O121	flu@P@@HdgHheDdeLdXbTUiwfijijjj`@@
xvojcyqXbEue9cx0XAzeCj_1LOoVPg0GFs0Gut12cBPJFVHRNoc5$F02!F212!41O0F%V08202010	O122	fjcA@@@ILtl|os_ARUxLTuUSUUUUU@@@
:xjxyyerjy3xfpNVfrDUjp0ukpePBFkFs0SktOkVZlVG08TC0@2!80H02!F6060V!F10F01#1#2010	O123	fikA`@@H}dTVbdRVRbQTTRcMFuUUUUSTuPDQZh
:xjxyyerjynxfxNVfriUjr0ukpuPgFkJs1SktOkVglcG0NTh0@22V80L02V0FL160V!H1VJ010801(	O124	e`XPF@@@D@ncglbbtbbrTRVbRtRJrbadrsUUUUUMTsUMPDDR@
xvojcyqXbEue9ch0XAzcCj_1qOoXPw01Fs0Oux02g4nJFVPRNFeO0V!F02!F202!J0H1&V08802010	O125	ff}@`@@\rJJQQHiIYQQBUfmUUUSMSU@PzS@
:xjxyyerjyvxfhNXfzgUjr1qtpuPcFWJs1OuxNocgnwG0PDSF@10V80L!V4FH36#1P10J01080188%	O126	fcw@P@@HFoHhmDeEEleDhd\ifnVmUMSUUSUSTACIT@
xvojcyqXbEue9ch0XAz8Cj_1qOoXPc01Fs0Oux!c4nJF0@4NF@10V!F$F202$H1)8802010	O127	fjmA@@@ILtkjnsOIIKUUUSMSU@QZc@
RuFYBXk!80X!9V18H808!GFNV8$HFG08#8k04!Z!8!V0FF10c10210F!cI/!	O128	ee]PD@@@I\bbTbQVTVRbrRbrTVTTTbu@eHkSUTsSMLtsSMURlAHhfOeEEKUM[Kt@
xvojgyqXbEuu9cxVYAz@Cjp1rOwmPw4GFsFSut12gBSwJ4@RNo@U0k0GF1280FH52Fc08Q5144F0FV8#2010	O129	e`\PJ@@@CHfolbbTTTRdRvdVsbrTU@f`WfRUSSUUUUUUUUUU@@@
xvojgyqXbEuu9cxVYAz@Cjp1rOwmPw4GFsFSut12gBSwJ4@RNo870k0GF1080FH12Fc08Q5144F0FV8#2010	O130	e`\PJ@@@CHiklbbTTTRdRvdUlTJTe@f`WfRUSSUUUUUUUUUU@@@
xvwjgyqabEuq9dxVXEpeCE50rFZmPs!2F08mS524BFNFZPB0F040F(kH1#J#F4%2#6030	O131	fisAP@@H]GNQSIIIQQQHzYIV|uUUUTuUU@az@
xvojcyqXbEuu9cx0XAzeCj_1qOomPw4GFk0Oux12gBxwFVPRNkeS0F01F02V0FH5#J1P0F44F!V8#2010	O132	ffc@`@@LRYfYyw[g`k^sVijjjjijhDDh
xvojcyqXbEuu9cx0XAzeCj_1qOomPw4GFk0Oux12gBxwFVPRNoeS0F01F02V0FH5#J1P4F44F!V8#2010	O133	ffc@`@@LRYfYyw[g`k^KVijjjjijh@@
xvojcyqXbEue9cx0XAzeCj_1qOoXPw0GFk0Oux12gBvoF0PRNoeC0F!F!V0k25#F1P4F%V8#2010	O134	ffc@`@@JrJJQJJYHzKJ\EKVRuUUUUMUM@@@
:xjxyyerjyvxfxNXfzDUjr1TtpuPwFlFs1OuxOqggvwO0@TxJ850k80L!V0FL26!F0H10J01!V98@%	O135	fco@P@@HJoHhmEDmDhehdhdxEL\mFuTuUMUUUMTBCH
:xjxyyerjyvxfxNXfziUjr1ytpuPwJlJk1OuxOqggzwOVPTxoeSXk81L02V4kL74V0J1P4GJ4G08V988%	O136	ebVPA@@@DCAck`T\bbtTVbbbRbbfbvZRbg`QRsVsUSUUUTuMUTsU@@@
:xjxyyerjyvxfxNXfziUjr1ytpuPwJlJk1OuxOqggzwOVPTxoeSXk81L02V4kL74V0J1P4GJ4G08V988%	O137	ebVPA@@@DCAck`T\bbtTVbbbRbbfbvZRbg`QRsVsUSUUUTuMUTsU@@@
:xjxyyerjyvxfxNXfziUjr1ytpuPwJlJk1OuxOqggxwOVPTxoeSXk81L02V4FL74V0J1P4GJ4G08V908%	O138	ebVPA@@@DFimk`T\bbtTVbTRbbffvrTRacgbWQPsUSUUUMUUTtsU@@@
:xjxyyerjyvxdxNXfziEjr1ytpuPw4lFk1Oux9mggxwFVPTtoeSXF01L02V0kL54!J1P4G44F!V8#2010	O139	eg`PF@@@DAiecdf^YyYYfwysqIhkijijjjfjjij`@@
:xjxyyerjyvxfxNXfziUjr1ytpuPwJlFk1Oux9mggxwOVPTxoeSXF81L02V0kL54!J1P4G44G!V8#2010	O140	eh\PN@@@DAiekodf^YyYYfwVYsqIhkijijjjfjjjYj`@@
:xjxyyerjyvxfxNXfziUjr1ytpuPwJlFk1OuxOmggxwFVPTxoeSXF81L02V0FL54!J1P4G44F!V9#2010	O141	eg`PF@@@DNimclbbtTVbTRbbfRqVcgbSQPsUSUUUMUUSU@@@
:xjxyyerjyvxfxNXfziUjr1ytpuPwJlJk1OuxOqggzwOVPTxoeSXk81L02V4kL74V0J1P4GJ4G08V98802010	O142	eg`PF@@@DIKBclbbtTTTTRbJbrebbfbSVusUSUUUTuTuU@@@
:xjxyyerjyvxdxNXfziEjr1ytpuPw4lFk1Oux9mggxwFVPTtoeSXF01L02V0FL54!J1P4G44F!V8#2010	O143	feg@P@@HGOHhmEEheDhhimb{rVezuTuUUSUUU@@@
:xjxyyerjyvxfxNXfziUjr1ytpuPwJlJk1OuxOqggxwOVPTxoeSXk81L02V4FL74V0J1P4GJ4G08V90802010	O144	fkAP@@Hed~QQZJJJIJKJKJVHjuFj}mUMUUUMUMUP@@
:xjxyyerjyvxfxNXfziUjr1ytpuPwJlJk1OuxOqggxwOVPTxoeSXk81L02V4kL74V0J1P4GJ4G08V908%	O145	e`TPF@@@DCLiglbbtTRbbbfRtTTRMe`UPwQsUSUUUUUSTmT@@@
:xjxyyerjyvSdxNXAziEjb1ytomPw4lFk1Oux92ggzwFVPTsoeSXF01F02V0FH540VJ1P4G44F!V8#2010	O146	feg@P@@HMgHhlhhhheELcCLjwd}fuSUUUUSUU@@@
:xjxyyerjyvSfx8XAziUj_1qtomPwJlFk0OuxO2ggxwFVPRRoeS2F01F02V0FH54!J1P4F44F!V9#2010	O147	feg@P@@HbwHhlhddheEED\ixjZ}FuUUSUTuUU@@@
xvojcyqXbEue9cx0XAzeCj_1qOoXPw0GFk0Oux12gBvoF0PRNoeC0F!F!V0k25#F1P4F%V8#2010	O148	fnsA`@@JMdTTbTTRRnbrgARtVmUUUUTuTt@@
:xjxyyerjyfxfxNXfziUjp1ytpePwFlFk0OuxOqggvoO0PTxoeC2F!H!V0k274!F1P4FF01!V9#2010	O149	feg@P@@Ht{HhmEHeDeehbdlIU`}FuUUUUSUUS@@@
:xjxyyirjyvzfxsifziUjr5ytpuPwFpKs1OuzSqggvwO0PTxJ@C2k80L!V0FLb6!F0H10J010cV98@%	O150	edRPF@@@DDfkolbbRfbVbTRfbRTRT\lQVUTvsUTuUMUUUTsUPDGB@
:xjxyyerjyvxfxNXfziUjr1ytpuPwFlFs1OuxOqggvwO0PTxJ@C0k80L!V0FL76!F0H10J01!V98@02010	O151	fkAP@@HcW^QQZJIZIQJZKJINArdoYmUMUSUUUTuPHLP
:xjxyyirjyvzfxsifziUjr5ytpuPwFpKs1OuzSqggvwO0PTxJ@C2k80L!V0FLb6!F0H10J010cV98@%	O152	elZPF@@@DDfkolbbRfbVbTRfbRTRT\vbJrjfvZjfjijjjjfZj`HND
xvojcyqXbEuu98x0VAz@9j_1qOomPR0GFk0Oss12g8tgF08RNo@C0F!F$FH5%P!44#V$2010	O153	fj}A@@@YEDiEDldUEEPRmIKTuUUUSUPHQP
xvojcyqVbEsu9cx0VAv@Ch_1qOJmNg4FFk0Gst02gBxgF0@JFk8C0F01F02V0FH5%P!40F#8#2010	O154	fj}A@@@ILrrsnwKNF\dmSUUUUMU@aE@
xvojcyqXbEue9cx0XAzeCj_1qGoXPw0GFk0Omx12gBtoF0PRNkeC0F!F!V0F25#F1P0F&8#2010	O155	fj}A@@@ILtlzKwARTgMUUUUMUM@`y@
xvojcyqVbEsu9cx0VAv@Ch_1qOJmNg4GFk0Gss02gBxZF0@RFo8C0F01F!V0F25%P014$V$2010	O156	fj}A@@@ILsrrsM~c^sDmSUUUMUU@@@
NuJfcem0b8sX989!9I889_0LFFX8Z!FHFG0s02g8OV40@B0F850k0FF!81F21%O/!	O157	fbm@@@LdbVRTTRbqVgNcEKUSUSUUTA@Id@
:xjxyyerjyvxdxNXfziEjr1ytpuPw4lFkGOux9mggxwJVPTOkeSVk0GL02c0kL54!J1P0G44F!V8#2010	O158	feg@P@@HLgHhmEDhhhhUhicXI^mFuTuUUUURu@av@
:xjxyyerjyvxfxNXfziUjr1ytpuPwJlJkGOuxOqggxwSVPTxkeSXk8GL02c4kL74V0J1P0GJ4G08V90802010	O159	fkAP@@HLg^QQZJIQQQPkQQHzVBWkYmUMUUUUUJuPHC`
zwvG21NG8V4!42BF80VVN0m$1202442V1#10k!11!2!1VF2VF!8*82!604$F2!F	O160	fbca`BK@iftyyJYWUeUgENBu[tPihH@@@bhB@@
<hitlist data>
<hitlistName="<selection>">
<hitlistData="@P@@@@@@@@@@@@@@@@@@@@@@@@@">
</hitlist data>
<datawarrior properties>
<axisColumn_2D View_0="Compound">
<axisColumn_2D View_1="Compound">
<axisColumn_3D View_0="Compound">
<axisColumn_3D View_1="Compound">
<axisColumn_3D View_2="Compound">
<chartType_2D View="scatter">
<chartType_3D View="scatter">
<columnFilter_Table="">
<columnWidth_Table_Compound="80">
<columnWidth_Table_Structure of SMILES="100">
<currentRecord="4">
<detailView="height[Data]=0.5;height[Structure of SMILES]=0.5">
<faceColor3D_3D View="-1250054">
<fastRendering_2D View="false">
<fastRendering_3D View="false">
<filter0="#browser#	#disabled#	Compound	O1">
<filter1="#string#	Compound">
<filter2="#structure#	Structure of SMILES">
<filterAnimation0="state=stopped">
<headerLines_Table="2">
<mainSplitting="0.73808">
<mainView="Table">
<mainViewCount="4">
<mainViewDockInfo0="root">
<mainViewDockInfo1="Table	bottom	0.495">
<mainViewDockInfo2="Table	right	0.497">
<mainViewDockInfo3="2D View	right	0.497">
<mainViewName0="Table">
<mainViewName1="2D View">
<mainViewName2="Structure of SMILES">
<mainViewName3="3D View">
<mainViewType0="tableView">
<mainViewType1="2Dview">
<mainViewType2="structureView">
<mainViewType3="3Dview">
<rightSplitting="0.66909">
<rotationMatrix_3D View00="1">
<rotationMatrix_3D View01="0">
<rotationMatrix_3D View02="0">
<rotationMatrix_3D View10="0">
<rotationMatrix_3D View11="1">
<rotationMatrix_3D View12="0">
<rotationMatrix_3D View20="0">
<rotationMatrix_3D View21="0">
<rotationMatrix_3D View22="1">
<rowHeight_Table="80">
<scaleStyle_2D View="frame">
<scaleStyle_3D View="arrows">
<scatterplotMargin_2D View="0.025">
<scatterplotMargin_3D View="0.025">
<showNaNValues_2D View="true">
<showNaNValues_3D View="true">
<structureGridColumn_Structure of SMILES="Structure of SMILES">
<structureGridColumns_Structure of SMILES="6">
</datawarrior properties>
